# Supplementary material for: Light-dark rhythms during incubation of broiler chicken embryos and their effects on embryonic and post hatch leg bone development
Source: PLoS One. 2019 Jan 25;14(1):e0210886. doi: 10.1371/journal.pone.0210886 (PMC6347197; doi:10.1371/journal.pone.0210886)
Supplement: S1 Dataset — (XLSX) [file pone.0210886.s001.xlsx]

## Sheet: Cartilage
Number	Side	Bone	Day	Treatment	Darkness	HH	Width	Length	Cartilage	Percentage
61	left	femur	8	12L:12D	12	34	0.430283	3.73064	0	0
61	left	femur	8	12L:12D	12	34	0.414101		0	0
61	left	tibia	8	12L:12D	12	34	0.397919	3.79346	0	0
61	left	tibia	8	12L:12D	12	34		4.41334	0	0
61	right	femur	8	12L:12D	12	34	0.437331	4.63998	0	0
61	right	femur	8	12L:12D	12	34	0.437331		0	0
61	right	tibia	8	12L:12D	12	34	0.488956	4.24284	0	0
61	right	tibia	8	12L:12D	12	34	0.488956	4.24284	0	0
62	left	femur	8	12L:12D	12	34	0.455073	5.50757	0	0
62	left	femur	8	12L:12D	12	34	0.455073	5.50757	0	0
62	left	tibia	8	12L:12D	12	34	0.426445	5.52516	0	0
62	left	tibia	8	12L:12D	12	34	0.426445	5.52516	0	0
62	right	femur	8	12L:12D	12	34	0.459188	4.37965	0	0
62	right	femur	8	12L:12D	12	34	0.459188	4.37965	0	0
62	right	tibia	8	12L:12D	12	34	0.463441	5.5539	0	0
62	right	tibia	8	12L:12D	12	34	0.463441	5.5539	0	0
63	left	femur	8	12L:12D	12	34	0.455078	4.00398	0	0
63	left	femur	8	12L:12D	12	34	0.455078	4.00398	0	0
63	left	tibia	8	12L:12D	12	34	0.428641	5.08728	0	0
63	left	tibia	8	12L:12D	12	34	0.428641	5.08728	0	0
63	right	femur	8	12L:12D	12	34	0.43805	4.05888	0	0
63	right	femur	8	12L:12D	12	34	0.43805	4.05888	0	0
63	right	tibia	8	12L:12D	12	34	0.481846	4.10535	0	0
63	right	tibia	8	12L:12D	12	34	0.481846	4.10535	0	0
64	left	femur	8	12L:12D	12	34	0.446909	4.29085	0	0
64	left	femur	8	12L:12D	12	34	0.446909	4.29085	0	0
64	left	tibia	8	12L:12D	12	34	0.430833	5.02538	0	0
64	left	tibia	8	12L:12D	12	34	0.430833	5.02538	0	0
64	right	femur	8	12L:12D	12	34	0.397919	4.11403	0	0
64	right	femur	8	12L:12D	12	34	0.397919	4.11403	0	0
64	right	tibia	8	12L:12D	12	34	0.543609	4.20266	0	0
64	right	tibia	8	12L:12D	12	34	0.543609	4.20266	0	0
65	left	femur	8	12L:12D	12	33	0.504731	3.91549	0	0
65	left	femur	8	12L:12D	12	33	0.504731	3.91549	0	0
65	left	tibia	8	12L:12D	12	33	0.50736	4.88118	0	0
65	left	tibia	8	12L:12D	12	33	0.50736	4.88118	0	0
65	right	femur	8	12L:12D	12	33	0.470491	3.99005	0	0
65	right	femur	8	12L:12D	12	33	0.470491	3.99005	0	0
65	right	tibia	8	12L:12D	12	33	0.419959	5.35865	0	0
65	right	tibia	8	12L:12D	12	33	0.419959	5.35865	0	0
66	left	femur	8	12L:12D	12	33	0.414702	4.9773	0	0
66	left	femur	8	12L:12D	12	33	0.414702	4.9773	0	0
66	left	tibia	8	12L:12D	12	33	0.434634	4.40321	0	0
66	left	tibia	8	12L:12D	12	33	0.434634	4.40321	0	0
66	right	femur	8	12L:12D	12	33	0.434636		0	0
66	right	femur	8	12L:12D	12	33	0.434636		0	0
66	right	tibia	8	12L:12D	12	33	0.461747	5.08262	0	0
66	right	tibia	8	12L:12D	12	33	0.461747	5.08262	0	0
67	left	femur	8	12L:12D	12	34	0.428641	4.32077	0	0
67	left	femur	8	12L:12D	12	34	0.428641	4.34582	0	0
67	left	tibia	8	12L:12D	12	34	0.391964	4.77052	0	0
67	left	tibia	8	12L:12D	12	34	0.391964		0	0
67	right	femur	8	12L:12D	12	34	0.38895	4.7431	0	0
67	right	femur	8	12L:12D	12	34	0.38895	4.7431	0	0
67	right	tibia	8	12L:12D	12	34	0.632149	4.56954	0	0
67	right	tibia	8	12L:12D	12	34	0.632149	4.56954	0	0
68	left	femur	8	12L:12D	12	34	0.44374	4.03548	0	0
68	left	femur	8	12L:12D	12	34	0.44374	4.03548	0	0
68	left	tibia	8	12L:12D	12	34	0.427909	4.18891	0	0
68	left	tibia	8	12L:12D	12	34	0.427909	4.18891	0	0
68	right	femur	8	12L:12D	12	34	0.464792	4.57826	0	0
68	right	tibia	8	12L:12D	12	34	0.397721		0	0
68	right		8	12L:12D	12	34	0.397721	4.57826	0	0
69	left	femur	8	12L:12D	12	34	0.428641		0	0
69	left	femur	8	12L:12D	12	34	0.428641	3.99525	0	0
69	left	tibia	8	12L:12D	12	34	0.490875	3.99525	0	0
69	left	tibia	8	12L:12D	12	34	0.490875		0	0
69	right	femur	8	12L:12D	12	34	0.438048		0	0
69	right	femur	8	12L:12D	12	34	0.438048	4.72893	0	0
69	right	tibia	8	12L:12D	12	34	0.431742	4.72893	0	0
69	right	tibia	8	12L:12D	12	34	0.431742		0	0
70	right	femur	8	12L:12D	12	34	0.44108	4.66231	0	0
70	right	femur	8	12L:12D	12	34	0.44108	4.66231	0	0
70	right	tibia	8	12L:12D	12	34	0.441078	4.40943	0	0
70	right	tibia	8	12L:12D	12	34	0.441078	4.40943	0	0
72	left	femur	8	24L	24	34	0.427362	4.82776	0	0
72	left	femur	8	24L	24	34	0.427362	4.82776	0	0
72	left	tibia	8	24L	24	34	0.416211		0	0
72	left	tibia	8	24L	24	34	0.416211		0	0
72	right	femur	8	24L	24	34	0.425152	4.50297	0	0
72	right	femur	8	24L	24	34	0.425152	4.50297	0	0
72	right	tibia	8	24L	24	34	0.425894	5.16709	0	0
72	right	tibia	8	24L	24	34	0.425894	5.16709	0	0
73	right	femur	8	24L	24	34	0.440367	4.47312	0	0
73	right	femur	8	24L	24	34	0.440367	4.47312	0	0
73	right	tibia	8	24L	24	34	0.37646	4.77598	0	0
73	right	tibia	8	24L	24	34	0.37646	4.77598	0	0
74	left	femur	8	24L	24	34	0.504105	3.80174	0	0
74	left	femur	8	24L	24	34	0.504105	3.80174	0	0
74	left	tibia	8	24L	24	34	0.444623	5.1497	0	0
74	left	tibia	8	24L	24	34	0.444623	5.1497	0	0
75	right	femur	8	24L	24	34	0.496117	4.3726	0	0
75	right	femur	8	24L	24	34	0.496117	4.3726	0	0
75	right	tibia	8	24L	24	34	0.400859	4.28865	0	0
75	right	tibia	8	24L	24	34	0.400859	4.28865	0	0
76	left	femur	8	24L	24	33	0.416211	3.90373	0	0
76	left	femur	8	24L	24	33	0.416211	3.90373	0	0
76	left	tibia	8	24L	24	33	0.413375	3.94553	0	0
76	left	tibia	8	24L	24	33	0.413375	3.94553	0	0
76	right	tibia	8	24L	24	33	0.425339	4.66627	0	0
76	right	tibia	8	24L	24	33	0.425339	4.66627	0	0
77	left	femur	8	24L	24	33	0.453867	3.1952	0	0
77	left	femur	8	24L	24	33		4.81044	0	0
77	left	tibia	8	24L	24	33	0.460725	5.07969	0	0
77	left	tibia	8	24L	24	33	0.39576		0	0
77	right	femur	8	24L	24	33	0.414511	4.00537	0	0
77	right	femur	8	24L	24	33	0.414511	4.00537	0	0
77	right	tibia	8	24L	24	33	0.442677	5.23875	0	0
77	right	tibia	8	24L	24	33	0.442677	5.23875	0	0
78	left	femur	8	24L	24	34	0.383268	3.5253	0	0
78	left	tibia	8	24L	24	34	0.443031	4.47403	0	0
78	left	tibia	8	24L	24	34	0.425339		0	0
78	right	tibia	8	24L	24	34	0.434636	4.0511	0	0
78	right	tibia	8	24L	24	34	0.436432	4.0511	0	0
79	left	femur	8	24L	24	34	0.388345	4.49509	0	0
79	left	femur	8	24L	24	34	0.388345	4.49509	0	0
79	left	tibia	8	24L	24	34	0.352812	4.31725	0	0
79	left	tibia	8	24L	24	34	0.352812	4.31725	0	0
79	right	femur	8	24L	24	34	0.368459		0	0
79	right	femur	8	24L	24	34	0.368459		0	0
79	right	tibia	8	24L	24	34	0.365685	5.06707	0	0
79	right	tibia	8	24L	24	34	0.365685	5.06707	0	0
80	left	tibia	8	24L	24	34	0.413377	5.01708	0	0
80	left	tibia	8	24L	24	34	0.413377	5.01708	0	0
80	right	femur	8	24L	24	34	0.455249	4.18424	0	0
80	right	femur	8	24L	24	34	0.455249	4.18424	0	0
80	right	tibia	8	24L	24	34	0.414511	4.97075	0	0
80	right	tibia	8	24L	24	34	0.414511	4.97075	0	0
82	left	femur	8	24D	0	33	0.420706	4.59099	0	0
82	left	femur	8	24D	0	33	0.467478	4.28266	0	0
82	left	tibia	8	24D	0	33	0.467478	4.28266	0	0
82	left	tibia	8	24D	0	33	0.420706	4.59099	0	0
82	right	femur	8	24D	0	33	0.416209	4.53951	0	0
82	right	femur	8	24D	0	33	0.420683	4.53951	0	0
82	right	tibia	8	24D	0	33	0.425157	4.55035	0	0
82	right	tibia	8	24D	0	33		4.5189	0	0
83	left	femur	8	24D	0	34	0.486221		0	0
83	left	femur	8	24D	0	34	0.486221		0	0
83	left	tibia	8	24D	0	34	0.488309	4.87649	0	0
83	left	tibia	8	24D	0	34	0.488309	4.87649	0	0
83	right	femur	8	24D	0	34	0.397915	3.79121	0	0
83	right	femur	8	24D	0	34	0.397915	3.79121	0	0
83	right	tibia	8	24D	0	34	0.481687	5.12545	0	0
83	right	tibia	8	24D	0	34	0.481687	5.12545	0	0
84	both	femur	8	24D	0	33	0.413942	4.15484	0	0
84	both	tibia	8	24D	0	33	0.427363	4.50653	0	0
84	left	femur	8	24D	0	33	0.448831	3.71502	0	0
84	left	femur	8	24D	0	33	0.438097	3.71502	0	0
84	left	tibia	8	24D	0	33	0.487188	4.49751	0	0
84	left	tibia	8	24D	0	33	0.487188	4.49751	0	0
84	right	femur	8	24D	0	33	0.413942	4.15484	0	0
84	right	tibia	8	24D	0	33		4.50653	0	0
85	left		8	24D	0	33	0.437331		0	0
85	right	femur	8	24D	0	33	0.452309	3.97299	0	0
85	right	femur	8	24D	0	33	0.452309	3.97299	0	0
85	right	tibia	8	24D	0	33	0.475133	3.55234	0	0
85	right	tibia	8	24D	0	33	0.475133	3.55234	0	0
86	left	femur	8	24D	0	33	0.416208	3.71909	0	0
86	left	femur	8	24D	0	33	0.416208	3.71909	0	0
86	left	tibia	8	24D	0	33	0.417904	4.26996	0	0
86	left	tibia	8	24D	0	33	0.417904	4.26996	0	0
86	right	femur	8	24D	0	33	0.430833	4.1061	0	0
86	right	femur	8	24D	0	33	0.430833	4.1061	0	0
86	right	tibia	8	24D	0	33	0.436076	3.96931	0	0
86	right	tibia	8	24D	0	33	0.436076	3.96931	0	0
87	left	femur	8	24D	0	35	0.459704	4.9298	0	0
87	left	femur	8	24D	0	35	0.459704	4.9298	0	0
87	left	tibia	8	24D	0	35	0.428277	4.84316	0	0
87	left	tibia	8	24D	0	35	0.428277	4.84316	0	0
87	right	femur	8	24D	0	35	0.472485	4.7406	0	0
87	right	femur	8	24D	0	35	0.472485	4.7406	0	0
87	right	tibia	8	24D	0	35	0.416209	4.31231	0	0
87	right	tibia	8	24D	0	35	0.416209	4.31231	0	0
88	left	femur	8	24D	0	34	0.475129	4.83252	0	0
88	left	femur	8	24D	0	34	0.475129	4.83252	0	0
88	left	tibia	8	24D	0	34	0.376667	4.95031	0	0
88	left	tibia	8	24D	0	34	0.376667	4.95031	0	0
88	right	femur	8	24D	0	34	0.44743	3.66114	0	0
88	right	femur	8	24D	0	34	0.44743	3.66114	0	0
88	right	tibia	8	24D	0	34	0.439658	4.72892	0	0
88	right	tibia	8	24D	0	34	0.439658	4.72892	0	0
89	left	femur	8	24D	0	34	0.391365	4.16252	0	0
89	left	femur	8	24D	0	34	0.391365	4.16252	0	0
89	left	tibia	8	24D	0	34	0.459189	4.85836	0	0
89	left	tibia	8	24D	0	34	0.459189	4.85836	0	0
89	right	femur	8	24D	0	34	0.407263	3.9756	0	0
89	right	femur	8	24D	0	34	0.407263	3.9756	0	0
89	right	tibia	8	24D	0	34	0.389556	5.05491	0	0
89	right	tibia	8	24D	0	34	0.389556	5.05491	0	0
90	left	femur	8	24D	0	33	0.468819	3.61825	0	0
90	left	femur	8	24D	0	33	0.468819	3.61825	0	0
90	left	tibia	8	24D	0	33	0.40008	4.80505	0	0
90	left	tibia	8	24D	0	33	0.40008	4.80505	0	0
90	right	femur	8	24D	0	33	0.483793	4.3391	0	0
90	right	femur	8	24D	0	33	0.483793	4.3391	0	0
90	right	tibia	8	24D	0	33	0.44374	4.30206	0	0
90	right	tibia	8	24D	0	33	0.44374	4.30206	0	0
91	left	femur	9	12L:12D	12	35	0.643814	5.49076	0	0
91	left	femur	9	12L:12D	12	35	0.643814	5.49076	0	0
91	left	tibia	9	12L:12D	12	35	0.478422	6.0005	0	0
91	left	tibia	9	12L:12D	12	35	0.478422	6.0005	0	0
91	right	femur	9	12L:12D	12	35	0.470487	5.81033	0	0
91	right	femur	9	12L:12D	12	35	0.470487	5.81033	0	0
91	right	tibia	9	12L:12D	12	35	0.481034	6.46525	0	0
91	right	tibia	9	12L:12D	12	35	0.481034	6.46525	0	0
92	left	femur	9	12L:12D	12	35	0.461742	4.8939	0	0
92	left	femur	9	12L:12D	12	35	0.461742	4.8939	0	0
92	left	tibia	9	12L:12D	12	35	0.503333	6.49364	0	0
92	left	tibia	9	12L:12D	12	35	0.503333	6.49364	0	0
92	right	femur	9	12L:12D	12	35	0.49326	5.8518	0	0
92	right	femur	9	12L:12D	12	35	0.49326	5.8518	0	0
92	right	tibia	9	12L:12D	12	35	0.493422	6.60267	0	0
92	right	tibia	9	12L:12D	12	35	0.493422	6.60267	0	0
93	left	femur	9	12L:12D	12	35	0.513356	4.25857	0	0
93	left	femur	9	12L:12D	12	35	0.513356	4.25857	0	0
93	left	tibia	9	12L:12D	12	35	0.467478	6.79216	0	0
93	left	tibia	9	12L:12D	12	35	0.467478	6.79216	0	0
94	left	femur	9	12L:12D	12	35	0.538543	4.7683	0	0
94	left	femur	9	12L:12D	12	35	0.538543	4.92699	0	0
94	left	tibia	9	12L:12D	12	35	0.476776	5.37053	0	0
94	left	tibia	9	12L:12D	12	35	0.471984	5.77469	0	0
94	right	femur	9	12L:12D	12	35	0.478091	5.64482	0	0
94	right	femur	9	12L:12D	12	35	0.478091	5.64482	0	0
94	right	tibia	9	12L:12D	12	35	0.431197	7.51954	0	0
94	right	tibia	9	12L:12D	12	35	0.431197	6.83321	0	0
95	left	femur	9	12L:12D	12	35	0.447956	5.82577	0	0
95	left	femur	9	12L:12D	12	35	0.447956	5.82577	0	0
95	left	tibia	9	12L:12D	12	35	0.47678	7.00797	0	0
95	left	tibia	9	12L:12D	12	35	0.47678	7.00797	0	0
95	right	femur	9	12L:12D	12	35	0.44883	5.85925	0	0
95	right	femur	9	12L:12D	12	35	0.44883	5.85925	0	0
95	right	tibia	9	12L:12D	12	35	0.470654	7.00088	0	0
95	right	tibia	9	12L:12D	12	35	0.470654	7.00088	0	0
96	left	femur	9	12L:12D	12	35	0.532392	4.97302	0	0
96	left	femur	9	12L:12D	12	35	0.532392	4.97302	0	0
96	left	tibia	9	12L:12D	12	35	0.500833	6.24831	0	0
96	left	tibia	9	12L:12D	12	35	0.500833	6.24831	0	0
96	right	femur	9	12L:12D	12	35	0.480344	4.42145	0	0
96	right	femur	9	12L:12D	12	35	0.486866	4.40188	0	0
96	right	tibia	9	12L:12D	12	35	0.469751	6.3394	0	0
96	right	tibia	9	12L:12D	12	35	0.45141	6.08113	0	0
97	left	femur	9	12L:12D	12	35	0.516244	4.8232	0	0
97	left	femur	9	12L:12D	12	35	0.516244	4.8232	0	0
97	left	tibia	9	12L:12D	12	35	0.467483	6.19718	0	0
97	left	tibia	9	12L:12D	12	35	0.467483	6.19718	0	0
97	right	femur	9	12L:12D	12	35	0.520778	4.63785	0	0
97	right	femur	9	12L:12D	12	35	0.520778	4.63785	0	0
97	right	tibia	9	12L:12D	12	35	0.419963	6.58071	0	0
97	right	tibia	9	12L:12D	12	35	0.419963	6.58071	0	0
98	left	femur	9	12L:12D	12	35	0.52123		0	0
98	left	femur	9	12L:12D	12	35	0.52123		0	0
98	left	tibia	9	12L:12D	12	35	0.481849	7.70808	0	0
98	left	tibia	9	12L:12D	12	35	0.481849	7.70808	0	0
98	right	femur	9	12L:12D	12	35	0.470491	4.94691	0	0
98	right	femur	9	12L:12D	12	35	0.470491	5.50917	0	0
98	right	tibia	9	12L:12D	12	35	0.447956	6.97411	0	0
98	right	tibia	9	12L:12D	12	35	0.447956	6.83747	0	0
99	left	femur	9	12L:12D	12	35	0.467818	5.60321	0	0
99	left	femur	9	12L:12D	12	35	0.467818	5.60321	0	0
99	left	tibia	9	12L:12D	12	35	0.45092	6.69356	0	0
99	left	tibia	9	12L:12D	12	35	0.45092	6.69356	0	0
99	right	femur	9	12L:12D	12	35	0.476452	6.3558	0	0
99	right	femur	9	12L:12D	12	35	0.476452	6.3558	0	0
99	right	tibia	9	12L:12D	12	35	0.55784	5.71006	0	0
99	right	tibia	9	12L:12D	12	35	0.55784	5.71006	0	0
100	left	femur	9	12L:12D	12	35	0.481687	5.0537	0	0
100	left	femur	9	12L:12D	12	35	0.481687	5.0537	0	0
100	left	tibia	9	12L:12D	12	35	0.455762	6.77003	0	0
100	left	tibia	9	12L:12D	12	35	0.455762	6.77003	0	0
100	right	femur	9	12L:12D	12	35	0.526468	5.30427	0	0
100	right	femur	9	12L:12D	12	35	0.526468	5.30427	0	0
100	right	tibia	9	12L:12D	12	35	0.467482	7.15792	0	0
100	right	tibia	9	12L:12D	12	35	0.467482	7.15792	0	0
102	left	femur	9	24L	24	35	0.560645		0	0
102	left	femur	9	24L	24	35	0.560645		0	0
102	left	tibia	9	24L	24	35	0.467483	7.88222	0	0
102	left	tibia	9	24L	24	35	0.467483	7.15651	0	0
102	right	femur	9	24L	24	35	0.511056	4.22636	0	0
102	right	femur	9	24L	24	35	0.483067		0	0
102	right	tibia	9	24L	24	35	0.455078	7.5527	0	0
102	right	tibia	9	24L	24	35		6.76537	0	0
104	left	femur	9	24L	24	35	0.504728	5.21082	0	0
104	left	femur	9	24L	24	35	0.504728	5.21082	0	0
104	left	tibia	9	24L	24	35	0.513505	6.53522	0	0
104	left	tibia	9	24L	24	35	0.513505	6.53522	0	0
104	right	femur	9	24L	24	35	0.492784	5.38722	0	0
104	right	femur	9	24L	24	35	0.492784	5.38722	0	0
104	right	tibia	9	24L	24	35	0.575548	6.37895	0	0
104	right	tibia	9	24L	24	35	0.575548	6.37895	0	0
105	left	femur	9	24L	24	35	0.503922	5.03168	0	0
105	left	femur	9	24L	24	35	0.503922	5.03168	0	0
105	left	tibia	9	24L	24	35	0.492831	6.28646	0	0
105	left	tibia	9	24L	24	35	0.492831	6.28646	0	0
105	right	femur	9	24L	24	35	0.509673	5.63748	0	0
105	right	femur	9	24L	24	35	0.509673	5.63748	0	0
105	right	tibia	9	24L	24	35	0.516969	6.75867	0	0
105	right	tibia	9	24L	24	35	0.516969	6.75867	0	0
106	left	femur	9	24L	24	35	0.53121	5.22768	0	0
106	left	femur	9	24L	24	35	0.53121	5.22768	0	0
106	left	tibia	9	24L	24	35	0.481687		0	0
106	left	tibia	9	24L	24	35	0.481687		0	0
106	right	femur	9	24L	24	35	0.500829	5.76268	0	0
106	right	femur	9	24L	24	35	0.500829	5.76268	0	0
106	right	tibia	9	24L	24	35	0.475957	6.54978	0	0
106	right	tibia	9	24L	24	35	0.475957	6.54978	0	0
107	left	femur	9	24L	24	35	0.481033	5.48785	0	0
107	left	femur	9	24L	24	35	0.481033	5.48785	0	0
107	left	tibia	9	24L	24	35	0.518368	6.48999	0	0
107	left	tibia	9	24L	24	35	0.518368	6.48999	0	0
107	right	femur	9	24L	24	35	0.513966	6.18988	0	0
107	right	femur	9	24L	24	35	0.513966	6.18988	0	0
107	right	tibia	9	24L	24	35	0.49103	6.82747	0	0
107	right	tibia	9	24L	24	35	0.49103	6.82747	0	0
108	left	femur	9	24L	24	35	0.460384	5.80061	0	0
108	left	femur	9	24L	24	35	0.460384	5.80061	0	0
108	left	tibia	9	24L	24	35			0	0
108	right	femur	9	24L	24	35	0.416211	4.79316	0	0
108	right	femur	9	24L	24	35	0.416211	4.79316	0	0
108	right	tibia	9	24L	24	35	0.44883	6.01354	0	0
108	right	tibia	9	24L	24	35	0.44883	6.01354	0	0
109	left	femur	9	24L	24	35	0.478419	5.725	0	0
109	left	femur	9	24L	24	35	0.478419	5.725	0	0
109	left	tibia	9	24L	24	35	0.532688	6.69276	0	0
109	left	tibia	9	24L	24	35	0.532688	6.69276	0	0
109	right	femur	9	24L	24	35	0.445854	5.69564	0	0
109	right	femur	9	24L	24	35	0.445854	5.69564	0	0
109	right	tibia	9	24L	24	35	0.534891	6.43493	0	0
109	right	tibia	9	24L	24	35	0.534891	6.43493	0	0
110	left	femur	9	24L	24	35	0.488469	6.36782	0	0
110	left	femur	9	24L	24	35	0.488469	5.49518	0	0
110	left	tibia	9	24L	24	35	0.463438	4.20961	0	0
110	left	tibia	9	24L	24	35	0.463438	6.46735	0	0
110	right	femur	9	24L	24	35	0.577722	4.89788	0	0
110	right	femur	9	24L	24	35	0.577722	4.89788	0	0
110	right	tibia	9	24L	24	35	0.526621	6.14329	0	0
110	right	tibia	9	24L	24	35	0.526621	6.14329	0	0
112	left	femur	9	24D	0	35	0.500991	5.65148	0	0
112	left	femur	9	24D	0	35	0.500991	5.65148	0	0
112	left	tibia	9	24D	0	35	0.452309	6.89744	0	0
112	left	tibia	9	24D	0	35	0.452309	6.89744	0	0
112	right	femur	9	24D	0	35	0.483312	5.05414	0	0
112	right	femur	9	24D	0	35	0.483312	5.05414	0	0
112	right	tibia	9	24D	0	35	0.476775	6.96782	0	0
112	right	tibia	9	24D	0	35	0.476775	6.96782	0	0
113	left	femur	9	24D	0	35	0.461913	5.56658	0	0
113	left	femur	9	24D	0	35	0.461913	5.56658	0	0
113	left	tibia	9	24D	0	35	0.479239	6.35203	0	0
113	left	tibia	9	24D	0	35	0.479239	6.35203	0	0
113	right	femur	9	24D	0	35	0.469989	5.37622	0	0
113	right	femur	9	24D	0	35	0.469989	5.37622	0	0
113	right	tibia	9	24D	0	35	0.443031	6.99117	0	0
113	right	tibia	9	24D	0	35	0.443031	6.99117	0	0
114	left	femur	9	24D	0	35	0.476776	5.52168	0	0
114	left	femur	9	24D	0	35	0.476776	5.52168	0	0
114	left	tibia	9	24D	0	35	0.513356	7.29085	0	0
114	left	tibia	9	24D	0	35	0.513356	7.29085	0	0
114	right	femur	9	24D	0	35	0.515787	5.78596	0	0
114	right	femur	9	24D	0	35	0.515787	5.78596	0	0
114	right	tibia	9	24D	0	35	0.439837	7.03567	0	0
114	right	tibia	9	24D	0	35	0.439837	7.03567	0	0
115	left	femur	9	24D	0	35	0.543613	5.83851	0	0
115	left	femur	9	24D	0	35		6.70325	0	0
115	left	tibia	9	24D	0	35	0.517153	6.4516	0	0
115	left	tibia	9	24D	0	35	0.504072		0	0
115	right	femur	9	24D	0	35	0.498481	5.36839	0	0
115	right	femur	9	24D	0	35		6.11847	0	0
115	right	tibia	9	24D	0	35	0.565654	6.01412	0	0
115	right	tibia	9	24D	0	35	0.519834		0	0
116	left	femur	9	24D	0	34	0.442675	4.49108	0	0
116	left	femur	9	24D	0	34	0.442675	4.49108	0	0
116	left	tibia	9	24D	0	34	0.444622	5.63555	0	0
116	left	tibia	9	24D	0	34	0.444622	5.63555	0	0
117	left	femur	9	24D	0	35	0.566214	5.36511	0	0
117	left	femur	9	24D	0	35	0.566214	5.36511	0	0
117	left	tibia	9	24D	0	35	0.461742	7.94697	0	0
117	left	tibia	9	24D	0	35	0.461742	6.96546	0	0
117	right	femur	9	24D	0	35	0.503954	5.57158	0	0
117	right	femur	9	24D	0	35	0.503954	5.57158	0	0
117	right	tibia	9	24D	0	35	0.548775	6.70096	0	0
117	right	tibia	9	24D	0	35	0.548775	6.70096	0	0
118	left	femur	9	24D	0	35	0.471322	4.81974	0	0
118	left	femur	9	24D	0	35	0.471322	4.81974	0	0
118	left	tibia	9	24D	0	35	0.452311	6.98602	0	0
118	left	tibia	9	24D	0	35	0.452311	6.98602	0	0
118	right	femur	9	24D	0	35	0.507055	5.43851	0	0
118	right	femur	9	24D	0	35	0.507055	5.43851	0	0
118	right	tibia	9	24D	0	35	0.470654	6.61012	0	0
118	right	tibia	9	24D	0	35	0.470654	6.61012	0	0
119	left	femur	9	24D	0	35	0.521835	5.24846	0	0
119	left	femur	9	24D	0	35	0.521835	5.24846	0	0
119	left	tibia	9	24D	0	35	0.493896	6.10642	0	0
119	left	tibia	9	24D	0	35	0.493896	6.10642	0	0
119	right	femur	9	24D	0	35	0.523031	5.50907	0	0
119	right	femur	9	24D	0	35	0.523031	5.50907	0	0
119	right	tibia	9	24D	0	35	0.496117	6.80133	0	0
119	right	tibia	9	24D	0	35	0.496117	6.80133	0	0
120	left	femur	9	24D	0	35	0.599168	5.2905	0	0
120	left	femur	9	24D	0	35	0.599168	5.2905	0	0
120	left	tibia	9	24D	0	35	0.550918	6.80335	0	0
120	left	tibia	9	24D	0	35	0.550918	6.80335	0	0
120	right	femur	9	24D	0	35	0.515787	7.03017	0	0
120	right	femur	9	24D	0	35	0.518823		0	0
120	right	tibia	9	24D	0	35	0.515787	7.03017	0	0
121	left	femur	10	12L:12D	12	36	0.535325	7.37548	0	0
121	left	femur	10	12L:12D	12	36	0.535325	7.37548	0	0
121	left	tibia	10	12L:12D	12	36	0.57446	8.38651	0	0
121	left	tibia	10	12L:12D	12	36	0.57446	8.38651	0	0
121	right	femur	10	12L:12D	12	36	0.511515		0	0
121	right	femur	10	12L:12D	12	36	0.511515		0	0
121	right	tibia	10	12L:12D	12	36	0.522434	7.79868	0	0
121	right	tibia	10	12L:12D	12	36	0.522434	8.79997	0	0
122	left	femur	10	12L:12D	12	36	0.502236		0	0
122	left	femur	10	12L:12D	12	36	0.502236	7.07074	0	0
122	left	tibia	10	12L:12D	12	36	0.562741	9.46509	0	0
122	left	tibia	10	12L:12D	12	36	0.562741	9.0813	0	0
122	right	femur	10	12L:12D	12	36	0.514723	6.86139	0	0
122	right	femur	10	12L:12D	12	36	0.514723	7.21899	0	0
122	right	tibia	10	12L:12D	12	36	0.496589	9.19293	0	0
122	right	tibia	10	12L:12D	12	36	0.496589	9.19293	0	0
123	left	femur	10	12L:12D	12	37	0.562738	7.45262	0	0
123	left	femur	10	12L:12D	12	37	0.562738	7.45262	0	0
123	left	tibia	10	12L:12D	12	37	0.671121	9.42646	0	0
123	left	tibia	10	12L:12D	12	37	0.671121	9.42646	0	0
123	right	femur	10	12L:12D	12	37	0.498476	7.56981	0	0
123	right	femur	10	12L:12D	12	37	0.498476	7.56981	0	0
123	right	tibia	10	12L:12D	12	37	0.601261	9.48604	0	0
123	right	tibia	10	12L:12D	12	37	0.601261	9.48604	0	0
124	left	femur	10	12L:12D	12	35	0.497061	4.84469	0	0
124	left	femur	10	12L:12D	12	35	0.497061	4.84469	0	0
124	left	tibia	10	12L:12D	12	35	0.516248	5.59211	0	0
124	left	tibia	10	12L:12D	12	35	0.516248	5.59211	0	0
124	right	femur	10	12L:12D	12	35	0.492305	4.37677	0	0
124	right	femur	10	12L:12D	12	35	0.492305	4.37677	0	0
124	right	tibia	10	12L:12D	12	35	0.486222	4.58732	0	0
124	right	tibia	10	12L:12D	12	35	0.486222	4.58732	0	0
125	left	femur	10	12L:12D	12	36	0.619748	7.27234	0	0
125	left	femur	10	12L:12D	12	36	0.619748	8.6087	0	0
125	left	tibia	10	12L:12D	12	36	0.642475	9.00643	0	0
125	left	tibia	10	12L:12D	12	36	0.642475	9.00643	0	0
125	right	femur	10	12L:12D	12	36	0.51564	7.11701	0	0
125	right	femur	10	12L:12D	12	36	0.51564	7.11701	0	0
125	right	tibia	10	12L:12D	12	36	0.604247	9.32754	0	0
125	right	tibia	10	12L:12D	12	36	0.604247	9.32754	0	0
126	right	femur	10	12L:12D	12	37	0.416774	6.3142	0	0
126	right	femur	10	12L:12D	12	37	0.472483	6.34441	0	0
126	right	tibia	10	12L:12D	12	37	0.467483	8.52208	0	0
126	right	tibia	10	12L:12D	12	37	0.467483	8.52208	0	0
127	left	femur	10	12L:12D	12	37	0.53941	6.74509	0	0
127	left	femur	10	12L:12D	12	37	0.53941	6.74509	0	0
127	left	tibia	10	12L:12D	12	37	0.583665	8.9422	0	0
127	left	tibia	10	12L:12D	12	37	0.583665	8.9422	0	0
127	right	femur	10	12L:12D	12	37	0.596938	7.72146	0	0
127	right	femur	10	12L:12D	12	37	0.596938	7.72146	0	0
127	right	tibia	10	12L:12D	12	37	0.550064	8.87968	0	0
127	right	tibia	10	12L:12D	12	37	0.550064	8.87968	0	0
128	left	femur	10	12L:12D	12	36	0.44374	6.34621	0	0
128	left	femur	10	12L:12D	12	36	0.44374	6.34621	0	0
128	left	tibia	10	12L:12D	12	36	0.513503	8.01608	0	0
128	left	tibia	10	12L:12D	12	36	0.513503	8.01608	0	0
128	right	femur	10	12L:12D	12	36	0.451446	6.44343	0	0
128	right	femur	10	12L:12D	12	36	0.451446	6.44343	0	0
128	right	tibia	10	12L:12D	12	36	0.542453	7.76599	0	0
128	right	tibia	10	12L:12D	12	36	0.542453	7.76599	0	0
129	left	femur	10	12L:12D	12	37	0.600082	8.32376	0	0
129	left	femur	10	12L:12D	12	37	0.573501		0	0
129	left	tibia	10	12L:12D	12	37	0.546919	9.97992	0	0
129	left	tibia	10	12L:12D	12	37		8.41761	0	0
129	right	femur	10	12L:12D	12	37	0.596938	7.28593	0	0
129	right	femur	10	12L:12D	12	37	0.596938	7.28593	0	0
129	right	tibia	10	12L:12D	12	37	0.586211	9.57589	0	0
129	right	tibia	10	12L:12D	12	37	0.586211	9.57589	0	0
130	left	femur	10	12L:12D	12	37	0.58861	7.71622	0	0
130	left	femur	10	12L:12D	12	37	0.58861	7.71622	0	0
130	left	tibia	10	12L:12D	12	37	0.593651	9.09008	0	0
130	left	tibia	10	12L:12D	12	37	0.593651	9.09008	0	0
130	right	femur	10	12L:12D	12	37	0.534886	6.73821	0	0
130	right	femur	10	12L:12D	12	37	0.534886	7.15526	0	0
130	right	tibia	10	12L:12D	12	37	0.615563	9.2586	0	0
130	right	tibia	10	12L:12D	12	37	0.615563	9.23221	0	0
132	left	femur	10	24L	24	37	0.559945	7.0757	0	0
132	left	femur	10	24L	24	37	0.559945	7.0757	0	0
132	left	tibia	10	24L	24	37	0.586878	9.35367	0	0
132	left	tibia	10	24L	24	37	0.293439	9.1201	0	0
132	right	femur	10	24L	24	37	0.526467	7.7633	0	0
132	right	femur	10	24L	24	37	0.526467	7.38746	0	0
132	right	tibia	10	24L	24	37	0.611986	9.25878	0	0
132	right	tibia	10	24L	24	37	0.611986	9.07007	0	0
133	left	femur	10	24L	24	37	0.528252	7.33489	0	0
133	left	femur	10	24L	24	37	0.528252	7.33489	0	0
133	left	tibia	10	24L	24	37	0.58097	7.34929	0	0
133	left	tibia	10	24L	24	37	0.58097	7.34929	0	0
133	right	femur	10	24L	24	37	0.541731	6.96461	0	0
133	right	femur	10	24L	24	37	0.541731	6.96461	0	0
133	right	tibia	10	24L	24	37	0.623783	9.19394	0	0
133	right	tibia	10	24L	24	37	0.623783	9.46673	0	0
134	left	femur	10	24L	24	37	0.563433	7.72389	0	0
134	left	femur	10	24L	24	37	0.563433	7.72389	0	0
134	left	tibia	10	24L	24	37	0.651084	9.35078	0	0
134	left	tibia	10	24L	24	37	0.651084	9.35078	0	0
134	right	femur	10	24L	24	37	0.625787	5.61159	0	0
134	right	femur	10	24L	24	37	0.625787	5.61159	0	0
134	right	tibia	10	24L	24	37	0.54892	8.80932	0	0
134	right	tibia	10	24L	24	37	0.54892	9.22005	0	0
135	left	tibia	10	24L	24	37	0.554458	8.60017	0	0
135	left	tibia	10	24L	24	37	0.554458	8.60017	0	0
135	right	femur	10	24L	24	37	0.459701	6.9736	0	0
135	right	femur	10	24L	24	37	0.459701	7.11935	0	0
135	right	tibia	10	24L	24	37	0.487025	8.63842	0	0
135	right	tibia	10	24L	24	37	0.487025	8.63842	0	0
136	left	tibia	10	24L	24	37	0.639661	8.75105	0	0
136	left	tibia	10	24L	24	37	0.639661	9.10465	0	0
136	right	femur	10	24L	24	37	0.601125	7.28878	0	0
136	right	femur	10	24L	24	37	0.601125	7.7455	0	0
136	right	tibia	10	24L	24	37	0.572273	9.27796	0	0
136	right	tibia	10	24L	24	37	0.572273	9.27796	0	0
137	left	femur	10	24L	24	37	0.450746	7.03457	0	0
137	left	femur	10	24L	24	37	0.450746	7.03457	0	0
137	left	tibia	10	24L	24	37	0.55995	9.23549	0	0
137	left	tibia	10	24L	24	37	0.55995	8.77147	0	0
137	right	femur	10	24L	24	37	0.448831	6.99752	0	0
137	right	femur	10	24L	24	37	0.448831	6.99752	0	0
137	right	tibia	10	24L	24	37	0.566627	8.70126	0	0
137	right	tibia	10	24L	24	37	0.566627	8.26967	0	0
139	left	femur	10	24L	24	37	0.524642	6.28819	0	0
139	left	femur	10	24L	24	37	0.524642	6.8569	0	0
139	left	tibia	10	24L	24	37	0.588848	8.1521	0	0
139	left	tibia	10	24L	24	37	0.588848	8.35352	0	0
139	right	femur	10	24L	24	37	0.554114	7.22468	0	0
139	right	femur	10	24L	24	37	0.554114	7.22468	0	0
139	right	tibia	10	24L	24	37	0.521429	8.80237	0	0
139	right	tibia	10	24L	24	37	0.521429	8.7727	0	0
140	left	femur	10	24L	24	37	0.622647	7.15287	0	0
140	left	femur	10	24L	24	37	0.622647	7.15287	0	0
140	left	tibia	10	24L	24	37	0.590608	9.42509	0	0
140	left	tibia	10	24L	24	37	0.590608	9.42509	0	0
140	right	femur	10	24L	24	37	0.532392	7.64326	0	0
140	right	femur	10	24L	24	37	0.532392	7.64326	0	0
140	right	tibia	10	24L	24	37	0.593912	8.89015	0	0
140	right	tibia	10	24L	24	37	0.593912	8.71281	0	0
142	left	femur	10	24D	0	37	0.503327	6.94579	0	0
142	left	femur	10	24D	0	37	0.503327	6.94579	0	0
142	left	tibia	10	24D	0	37	0.569112	8.42613	0	0
142	right	femur	10	24D	0	37	0.489755	6.29782	0	0
142	right	femur	10	24D	0	37	0.489755	6.6169	0	0
142	right	tibia	10	24D	0	37	0.537664	9.471	0	0
142	right	tibia	10	24D	0	37	0.537664	9.471	0	0
143	left	femur	10	24D	0	37	0.51335	6.91502	0	0
143	left	femur	10	24D	0	37	0.51335	7.26493	0	0
143	left	tibia	10	24D	0	37	0.491992	9.09894	0	0
143	left	tibia	10	24D	0	37	0.491992	9.29199	0	0
143	right	femur	10	24D	0	37	0.611342	7.36792	0	0
143	right	femur	10	24D	0	37	0.611342	7.17905	0	0
143	right	tibia	10	24D	0	37	0.545913	8.70771	0	0
143	right	tibia	10	24D	0	37	0.545913	9.28285	0	0
144	left	femur	10	24D	0	37	0.516246	6.74899	0	0
144	left	femur	10	24D	0	37	0.516246	6.74899	0	0
144	left	tibia	10	24D	0	37	0.526468	8.44944	0	0
144	left	tibia	10	24D	0	37	0.526468	8.44944	0	0
144	right	tibia	10	24D	0	37	0.554464	8.4046	0	0
144	right	tibia	10	24D	0	37	0.554464	8.4046	0	0
145	left	femur	10	24D	0	37	0.496587	6.75332	0	0
145	left	femur	10	24D	0	37	0.496587	7.18887	0	0
145	left	tibia	10	24D	0	37	0.611342	9.06313	0	0
145	left	tibia	10	24D	0	37	0.611342	9.06313	0	0
145	right	femur	10	24D	0	37	0.554458	7.15716	0	0
145	right	femur	10	24D	0	37	0.554458	7.16807	0	0
145	right	tibia	10	24D	0	37	0.747066	8.78455	0	0
145	right	tibia	10	24D	0	37	0.747066	9.00943	0	0
146	left	femur	10	24D	0	37	0.653602	6.5212	0	0
146	left	femur	10	24D	0	37	0.653602	6.96983	0	0
146	left	tibia	10	24D	0	37	0.504732	8.51094	0	0
146	left	tibia	10	24D	0	37	0.504732	8.51094	0	0
146	right	femur	10	24D	0	37	0.528402	7.03899	0	0
146	right	femur	10	24D	0	37	0.528402	7.03899	0	0
146	right	tibia	10	24D	0	37	0.50286	8.1586	0	0
146	right	tibia	10	24D	0	37	0.50286	8.1586	0	0
147	left	femur	10	24D	0	37	0.531505	7.73077	0	0
147	left	femur	10	24D	0	37	0.531505	7.73077	0	0
147	left	tibia	10	24D	0	37	0.557843	9.80998	0	0
147	left	tibia	10	24D	0	37	0.557843	9.80998	0	0
147	right	femur	10	24D	0	37	0.504728	7.3251	0	0
147	right	femur	10	24D	0	37	0.504728	7.3251	0	0
147	right	tibia	10	24D	0	37	0.562741	9.08014	0	0
147	right	tibia	10	24D	0	37	0.562741	9.08014	0	0
148	left	femur	10	24D	0	37	0.562319	6.77557	0	0
148	left	femur	10	24D	0	37	0.562319	6.77557	0	0
148	left	tibia	10	24D	0	37	0.619748	9.33631	0	0
148	left	tibia	10	24D	0	37	0.309874	9.16293	0	0
148	right	femur	10	24D	0	37	0.535325	6.96159	0	0
148	right	femur	10	24D	0	37	0.535325	6.96159	0	0
148	right	tibia	10	24D	0	37	0.556017	9.15711	0	0
148	right	tibia	10	24D	0	37	0.584605	8.81297	0	0
149	left	femur	10	24D	0	37	0.567868	7.27045	0	0
149	left	femur	10	24D	0	37	0.567868	7.86255	0	0
149	left	tibia	10	24D	0	37	0.604383	9.08608	0	0
149	left	tibia	10	24D	0	37	0.604383	9.03825	0	0
149	right	femur	10	24D	0	37	0.538975	7.16685	0	0
149	right	femur	10	24D	0	37	0.538975	7.16685	0	0
149	right	tibia	10	24D	0	37	0.541878	9.29039	0	0
149	right	tibia	10	24D	0	37	0.541878	9.29039	0	0
150	left	tibia	10	24D	0	37	0.532688	7.57794	0	0
150	left	tibia	10	24D	0	37	0.532688	7.57794	0	0
150	right	femur	10	24D	0	37	0.491987	6.58895	0	0
150	right	femur	10	24D	0	37	0.491987	6.58895	0	0
150	right	tibia	10	24D	0	37	0.543179	7.77789	0	0
150	right	tibia	10	24D	0	37	0.543179	7.77789	0	0
151	left	femur	11	12L:12D	12	38	0.601125	8.01983	0	0
151	left	femur	11	12L:12D	12	38	0.601125	8.01983	0	0
151	left	tibia	11	12L:12D	12	38	0.657313	10.7061	0	0
151	left	tibia	11	12L:12D	12	38	0.657313	10.7061	0	0
151	right	femur	11	12L:12D	12	38	0.671116	8.38131	0	0
151	right	femur	11	12L:12D	12	38	0.671116	8.38131	0	0
151	right	tibia	11	12L:12D	12	38	0.683158	10.6733	0	0
151	right	tibia	11	12L:12D	12	38	0.678668	10.3747	0	0
152	left	femur	11	12L:12D	12	38	0.545479	8.30159	0	0
152	left	femur	11	12L:12D	12	38	0.545479	8.30159	0	0
152	left	tibia	11	12L:12D	12	38	0.627543	10.6042	0	0
152	left	tibia	11	12L:12D	12	38	0.627543	10.6042	0	0
152	right	femur	11	12L:12D	12	38	0.583122	8.27349	0	0
152	right	femur	11	12L:12D	12	38	0.583122	8.27349	0	0
152	right	tibia	11	12L:12D	12	38	0.590076	9.75279	0	0
152	right	tibia	11	12L:12D	12	38	0.590076	10.6343	0	0
154	left	femur	11	12L:12D	12	38	0.513503	7.95545	0	0
154	left	femur	11	12L:12D	12	38	0.513503	7.95545	0	0
154	left	tibia	11	12L:12D	12	38	0.657075	10.1293	0	0
154	left	tibia	11	12L:12D	12	38	0.657075	10.1293	0	0
154	right	femur	11	12L:12D	12	38	0.593253	8.19259	0	0
154	right	femur	11	12L:12D	12	38	0.593253	8.19259	0	0
154	right	tibia	11	12L:12D	12	38	0.638436	9.34367	0	0
154	right	tibia	11	12L:12D	12	38	0.638436	10.1629	0	0
155	left	femur	11	12L:12D	12	38	0.584599	7.68617	0	0
155	left	femur	11	12L:12D	12	38	0.584599	7.68617	0	0
155	left	tibia	11	12L:12D	12	38	0.623783	9.78541	0	0
155	left	tibia	11	12L:12D	12	38	0.623783	10.1718	0	0
155	right	femur	11	12L:12D	12	38	0.663604		0	0
155	right	femur	11	12L:12D	12	38	0.663604		0	0
155	right	tibia	11	12L:12D	12	38	0.586874	8.16135	0	0
155	right	tibia	11	12L:12D	12	38	0.586874	8.16135	0	0
156	left	femur	11	12L:12D	12	38	0.576502	8.22846	0	0
156	left	femur	11	12L:12D	12	38	0.576502	8.22846	0	0
156	left	tibia	11	12L:12D	12	38	0.702947	10.817	0	0
156	left	tibia	11	12L:12D	12	38	0.702947	10.817	0	0
156	right	femur	11	12L:12D	12	38	0.613516	8.57903	0	0
156	right	femur	11	12L:12D	12	38	0.613516	8.57903	0	0
156	right	tibia	11	12L:12D	12	38	0.653606	11.3672	0	0
156	right	tibia	11	12L:12D	12	38	0.653606	10.8701	0	0
157	left	femur	11	12L:12D	12	38	0.641864	8.43098	0	0
157	left	femur	11	12L:12D	12	38	0.641864	8.43098	0	0
157	left	tibia	11	12L:12D	12	38	0.620759	10.5025	0	0
157	left	tibia	11	12L:12D	12	38	0.620759		0	0
157	right	femur	11	12L:12D	12	38	0.655997	8.39605	0	0
157	right	femur	11	12L:12D	12	38	0.655997	8.39605	0	0
157	right	tibia	11	12L:12D	12	38	0.717195	10.1401	0	0
157	right	tibia	11	12L:12D	12	38	0.713799		0	0
158	left	femur	11	12L:12D	12	38	0.621321	8.3632	0	0
158	left	femur	11	12L:12D	12	38	0.621321	8.88327	0	0
158	left	tibia	11	12L:12D	12	38	0.719952	10.5947	0	0
158	left	tibia	11	12L:12D	12	38	0.719952	10.5947	0	0
158	right	femur	11	12L:12D	12	38	0.599079	8.43267	0	0
158	right	femur	11	12L:12D	12	38	0.599079	8.37452	0	0
158	right	tibia	11	12L:12D	12	38	0.666889	11.0139	0	0
158	right	tibia	11	12L:12D	12	38	0.666889	11.0139	0	0
159	left	femur	11	12L:12D	12	38	0.656951	8.46746	0	0
159	left	femur	11	12L:12D	12	38	0.656951	9.31202	0	0
159	left	tibia	11	12L:12D	12	38	0.691485	11.1821	0	0
159	left	tibia	11	12L:12D	12	38	0.691485	11.1821	0	0
159	right	femur	11	12L:12D	12	38	0.622647	10.3316	0	0
159	right	femur	11	12L:12D	12	38	0.622647		0	0
159	right	tibia	11	12L:12D	12	38	0.680396	10.3518	0	0
159	right	tibia	11	12L:12D	12	38	0.680396	11.0348	0	0
160	left	femur	11	12L:12D	12	38	0.577722	8.75029	0	0
160	left	femur	11	12L:12D	12	38	0.577722	8.28456	0	0
160	left	tibia	11	12L:12D	12	38	0.681208	10.5897	0	0
160	left	tibia	11	12L:12D	12	38	0.681208	10.5897	0	0
160	right	femur	11	12L:12D	12	38	0.552193	8.62654	0	0
160	right	femur	11	12L:12D	12	38	0.552193	8.77821	0	0
160	right	tibia	11	12L:12D	12	38	0.612496	11.0273	0	0
160	right	tibia	11	12L:12D	12	38	0.612496	11.0273	0	0
162	left	femur	11	24L	24	38	0.68864	8.41154	0	0
162	left	femur	11	24L	24	38	0.68864	8.41154	0	0
162	left	tibia	11	24L	24	38	0.629663	9.91478	0	0
162	left	tibia	11	24L	24	38	0.629663	9.91478	0	0
162	right	femur	11	24L	24	38	0.686363	8.30512	0	0
162	right	femur	11	24L	24	38	0.686363	8.30512	0	0
162	right	tibia	11	24L	24	38	0.728467	10.6037	0	0
162	right	tibia	11	24L	24	38	0.728467	10.6037	0	0
163	left	femur	11	24L	24	37	0.551055	7.21921	0	0
163	left	femur	11	24L	24	37	0.551055	7.21921	0	0
163	left	tibia	11	24L	24	37	0.614033	9.37588	0	0
163	left	tibia	11	24L	24	37	0.614033	9.25465	0	0
163	right	femur	11	24L	24	37	0.503951	7.67229	0	0
163	right	tibia	11	24L	24	37	0.535841	8.39096	0	0
163	right	tibia	11	24L	24	37	0.567732	9.10962	0	0
164	left	femur	11	24L	24	38	0.628785	8.24119	0	0
164	left	femur	11	24L	24	38	0.628785	8.24119	0	0
164	left	tibia	11	24L	24	38	0.721551	10.683	0	0
164	left	tibia	11	24L	24	38	0.721551	10.683	0	0
164	right	femur	11	24L	24	38	0.685904	8.31008	0	0
164	right	femur	11	24L	24	38	0.685904	8.31008	0	0
164	right	tibia	11	24L	24	38	0.638438	11.4009	0	0
164	right	tibia	11	24L	24	38	0.638438	11.4009	0	0
165	left	femur	11	24L	24	37	0.621639	8.23611	0	0
165	left	femur	11	24L	24	37	0.621639	8.23611	0	0
165	left	tibia	11	24L	24	37	0.666551	9.63366	0	0
165	left	tibia	11	24L	24	37	0.632767	9.21055	0	0
165	right	femur	11	24L	24	37	0.590602	8.12905	0	0
165	right	femur	11	24L	24	37	0.590602	8.12905	0	0
165	right	tibia	11	24L	24	37	0.660763	10.459	0	0
165	right	tibia	11	24L	24	37	0.660763	10.459	0	0
166	left	femur	11	24L	24	38	0.614027	8.2927	0	0
166	left	femur	11	24L	24	38	0.614027	8.2927	0	0
166	left	tibia	11	24L	24	38	0.68224	11.0056	0	0
166	left	tibia	11	24L	24	38	0.68224	10.9831	0	0
166	right	femur	11	24L	24	38	0.469321	8.57582	0	0
166	right	femur	11	24L	24	38	0.469321	8.3181	0	0
166	right	tibia	11	24L	24	38	0.673916	10.5448	0	0
166	right	tibia	11	24L	24	38	0.673916	10.5448	0	0
167	left	femur	11	24L	24	38	0.712253	8.44008	0	0
167	left	femur	11	24L	24	38	0.712253	8.44008	0	0
167	left	tibia	11	24L	24	38	0.684994	10.9397	0	0
167	left	tibia	11	24L	24	38	0.684994	10.9397	0	0
167	right	femur	11	24L	24	38	0.675308	8.65583	0	0
167	right	femur	11	24L	24	38	0.675308	8.65583	0	0
167	right	tibia	11	24L	24	38	0.711927	11.0548	0	0
167	right	tibia	11	24L	24	38	0.711927	11.0548	0	0
168	left	femur	11	24L	24	37	0.616576	8.25541	0	0
168	left	femur	11	24L	24	37	0.616576	8.45331	0	0
168	left	tibia	11	24L	24	37	0.709169	10.934	0	0
168	left	tibia	11	24L	24	37	0.709169	10.5306	0	0
168	right	femur	11	24L	24	37	0.602168	8.20605	0	0
168	right	femur	11	24L	24	37	0.602168	8.20605	0	0
168	right	tibia	11	24L	24	37	0.747063	10.6494	0	0
168	right	tibia	11	24L	24	37	0.747063	10.4059	0	0
169	left	femur	11	24L	24	37	0.679012	7.89233	0	0
169	left	femur	11	24L	24	37	0.679012	8.202	0	0
169	left	tibia	11	24L	24	37	0.709169	10.8513	0	0
169	left	tibia	11	24L	24	37	0.709169	10.8513	0	0
169	right	femur	11	24L	24	37	0.667839	7.08749	0	0
169	right	femur	11	24L	24	37	0.667839	8.62286	0	0
169	right	tibia	11	24L	24	37	0.637701	10.2446	0	0
169	right	tibia	11	24L	24	37	0.637701	10.2446	0	0
170	left	femur	11	24L	24	38	0.691482	7.95936	0	0
170	left	femur	11	24L	24	38	0.691482	7.95936	0	0
170	left	tibia	11	24L	24	38	0.76161	10.2603	0	0
170	left	tibia	11	24L	24	38	0.76161	10.2603	0	0
170	right	femur	11	24L	24	38	0.638067	8.09356	0	0
170	right	femur	11	24L	24	38	0.638067	8.09356	0	0
170	right	tibia	11	24L	24	38	0.679018	9.64733	0	0
170	right	tibia	11	24L	24	38	0.679018	9.64733	0	0
172	left	femur	11	24D	0	38	0.603081	7.80666	0	0
172	left	femur	11	24D	0	38	0.603081	7.80666	0	0
172	left	tibia	11	24D	0	38	0.730084	10.0097	0	0
172	right	femur	11	24D	0	38	0.573501	9.01274	0	0
172	right	femur	11	24D	0	38	0.6361	8.4295	0	0
172	right	tibia	11	24D	0	38	0.704957	10.1525	0	0
172	right	tibia	11	24D	0	38	0.704957	10.1525	0	0
173	left	femur	11	24D	0	38	0.61594	8.42808	0	0
173	left	femur	11	24D	0	38	0.61594	8.3738	0	0
173	left	tibia	11	24D	0	38	0.798982	10.179	0	0
173	left	tibia	11	24D	0	38	0.798982	10.179	0	0
173	right	femur	11	24D	0	38	0.583662	8.54742	0	0
173	right	femur	11	24D	0	38	0.583662	8.54742	0	0
173	right	tibia	11	24D	0	38	0.673102	10.7102	0	0
173	right	tibia	11	24D	0	38	0.673102	10.6583	0	0
174	left	femur	11	24D	0	38	0.646367	9.21219	0	0
174	left	femur	11	24D	0	38	0.646367	8.27972	0	0
174	left	tibia	11	24D	0	38	0.750101	10.9123	0	0
174	left	tibia	11	24D	0	38	0.750101	11.2128	0	0
174	right	femur	11	24D	0	38	0.708728	8.57412	0	0
174	right	femur	11	24D	0	38	0.708728	8.57412	0	0
174	right	tibia	11	24D	0	38	0.715437	10.3193	0	0
174	right	tibia	11	24D	0	38	0.715437	10.7978	0	0
175	left	femur	11	24D	0	37	0.683964	7.74907	2.42712	31.3214
175	left	femur	11	24D	0	37	0.683964	7.74907	2.42712	31.3214
175	left	tibia	11	24D	0	37	0.7366	11.0273	3.20856	29.0966
175	left	tibia	11	24D	0	37	0.7366	11.0273	3.20856	29.0966
175	right	femur	11	24D	0	37	0.671939	7.69886	2.41975	31.4299
175	right	femur	11	24D	0	37	0.671939	7.69886	2.41975	31.4299
175	right	tibia	11	24D	0	37	0.733078	11.0101	3.51917	31.9631
175	right	tibia	11	24D	0	37	0.733078	11.0101	3.51917	31.9631
176	left	femur	11	24D	0	38	0.731368	8.27194	2.78064	33.6153
176	left	femur	11	24D	0	38	0.731368	8.27194	2.78064	33.6153
176	left	tibia	11	24D	0	38	0.772345	11.0721	3.84083	34.6892
176	left	tibia	11	24D	0	38	0.772345	11.0721	3.84083	34.6892
176	right	femur	11	24D	0	38	0.752603	8.05271	2.5082	31.1472
176	right	femur	11	24D	0	38	0.752603	8.05271	2.5082	31.1472
176	right	tibia	11	24D	0	38	0.743697	10.6794	3.95348	37.0197
176	right	tibia	11	24D	0	38	0.743697	10.6794	3.95348	37.0197
177	left	femur	11	24D	0	38	0.723718	8.44193	2.62591	31.1056
177	left	femur	11	24D	0	38	0.723718	8.44193	2.62591	31.1056
177	left	tibia	11	24D	0	38	0.702171	11.566	4.10013	35.4498
177	left	tibia	11	24D	0	38	0.702171	11.566	4.10013	35.4498
177	right	femur	11	24D	0	38	0.717191	8.56455	2.77185	32.3642
177	right	femur	11	24D	0	38	0.717191	8.56455	2.77185	32.3642
177	right	tibia	11	24D	0	38	0.711488	11.0659	4.11209	37.16
177	right	tibia	11	24D	0	38	0.711488	11.0659	4.11209	37.16
178	left	femur	11	24D	0	38	0.677626	8.94139	2.40729	26.923
178	left	femur	11	24D	0	38	0.677626	8.94139	2.40729	26.923
178	left	tibia	11	24D	0	38	0.677631	11.1318	3.26456	29.3264
178	left	tibia	11	24D	0	38	0.677631	11.1318	3.26456	29.3264
178	right	femur	11	24D	0	38	0.716757	8.78456	2.36933	26.9716
178	right	femur	11	24D	0	38	0.759046	8.78456	2.36933	26.9716
178	right	tibia	11	24D	0	38	0.688754	10.4049	4.80816	46.2105
178	right	tibia	11	24D	0	38	0.688754	10.4049	4.80816	46.2105
179	left	femur	11	24D	0	38	0.70172	8.07415	2.31497	28.6714
179	left	femur	11	24D	0	38	0.70172	8.07415	2.31497	28.6714
179	left	tibia	11	24D	0	38	0.706179	9.91408	3.37132	34.0054
179	left	tibia	11	24D	0	38	0.706179	9.91408	3.37132	34.0054
179	right	femur	11	24D	0	38	0.696227	8.29591	2.33479	28.1438
179	right	femur	11	24D	0	38	0.696227	8.29591	2.33479	28.1438
179	right	tibia	11	24D	0	38	0.717629	10.2535	4.23381	41.2915
179	right	tibia	11	24D	0	38	0.717629	10.2535	4.23381	41.2915
180	left	femur	11	24D	0	38	0.700492	8.50944	2.40534	28.2667
180	left	femur	11	24D	0	38	0.700492	8.50944	2.40534	28.2667
180	left	tibia	11	24D	0	38	0.791886	11.4819	4.49733	39.169
180	left	tibia	11	24D	0	38	0.791886	11.4819	4.49733	39.169
180	right	femur	11	24D	0	38	0.751247	8.51608	2.37514	27.89
180	right	femur	11	24D	0	38	0.751247	8.51608	2.37514	27.89
180	right	tibia	11	24D	0	38	0.74895	11.5755	4.02463	34.7685
180	right	tibia	11	24D	0	38	0.74895	11.5755	4.02463	34.7685
181	left	femur	12	12L:12D	12	38.5	0.785804	9.92159	4.0314	40.6326
181	left	femur	12	12L:12D	12	38.5	0.785804	9.23991	4.05423	43.8774
181	left	tibia	12	12L:12D	12	38.5	0.746436	12.4617	6.00254	48.168
181	left	tibia	12	12L:12D	12	38.5	0.746436	12.4617	6.00254	48.168
181	right	femur	12	12L:12D	12	38.5	0.788409	9.93488	3.97574	40.018
181	right	femur	12	12L:12D	12	38.5	0.788409	9.93488	3.97574	40.018
181	right	tibia	12	12L:12D	12	38.5	0.777905	12.1649	5.73031	47.1052
181	right	tibia	12	12L:12D	12	38.5	0.777905	12.1649	5.73031	47.1052
182	left	femur	12	12L:12D	12	38.5	0.779612	9.43035	3.47721	36.8725
182	left	femur	12	12L:12D	12	38.5	0.779612	9.43035	3.47721	36.8725
182	left	tibia	12	12L:12D	12	38.5	0.743697	11.8131	5.72114	48.4306
182	left	tibia	12	12L:12D	12	38.5	0.743697	11.8131	5.72114	48.4306
182	right	femur	12	12L:12D	12	38.5	0.77153	10.0177	3.52815	35.2191
182	right	femur	12	12L:12D	12	38.5	0.77153	9.18498	3.52815	38.4122
182	right	tibia	12	12L:12D	12	38.5	0.747063	11.9674	5.70005	47.6298
182	right	tibia	12	12L:12D	12	38.5	0.747063	12.0689	5.70005	47.2291
183	left	femur	12	12L:12D	12	39	0.845592	10.3121	4.21952	40.918
183	left	femur	12	12L:12D	12	39	0.845592	10.9683	4.21952	38.4701
183	left	tibia	12	12L:12D	12	39	0.861662	14.0821	7.03597	49.9638
183	left	tibia	12	12L:12D	12	39	0.861662	14.0821	7.03597	49.9638
183	right	femur	12	12L:12D	12	39	0.925014	9.84657	4.27253	43.3911
183	right	femur	12	12L:12D	12	39	0.925014	10.2408	4.27253	41.7205
183	right	tibia	12	12L:12D	12	39	0.841783	13.4237	6.9524	51.7918
183	right	tibia	12	12L:12D	12	39	0.841783	13.4237	6.9524	51.7918
184	left	femur	12	12L:12D	12	39	0.8064	10.3382	4.22176	40.8366
184	left	femur	12	12L:12D	12	39	0.8064	10.3382	4.22176	40.8366
184	left	tibia	12	12L:12D	12	39	0.778811	13.0404	6.67359	51.1764
184	left	tibia	12	12L:12D	12	39	0.778811	13.0404	6.67359	51.1764
184	right	femur	12	12L:12D	12	39	0.839738	10.0907	4.33963	43.0064
184	right	femur	12	12L:12D	12	39	0.839738	10.0907	4.33963	43.0064
184	right	tibia	12	12L:12D	12	39	0.832986	13.4506	6.42289	47.7517
184	right	tibia	12	12L:12D	12	39	0.832986	13.4506	6.42289	47.7517
185	left	femur	12	12L:12D	12	38.5	0.809601	10.0079	4.09737	40.9414
185	left	femur	12	12L:12D	12	38.5	0.809601	10.0079	4.09737	40.9414
185	left	tibia	12	12L:12D	12	38.5	0.727929	12.5357	6.60295	52.673
185	left	tibia	12	12L:12D	12	38.5	0.727929	12.5357	6.60295	52.673
185	right	femur	12	12L:12D	12	38.5	0.816546	9.12176	4.02463	44.1212
185	right	femur	12	12L:12D	12	38.5	0.816546	9.26811	4.02463	43.4244
186	left	femur	12	12L:12D	12	39	0.817698	10.227	3.88283	37.9664
186	left	femur	12	12L:12D	12	39	0.817698	10.6095	3.88283	36.5978
186	left	tibia	12	12L:12D	12	39	0.795438	13.2215	5.89658	44.5985
186	left	tibia	12	12L:12D	12	39	0.795438	13.2215	5.89658	44.5985
186	right	femur	12	12L:12D	12	39	0.799964	9.73101	4.00076	41.1136
186	right	femur	12	12L:12D	12	39	0.799964	9.73101	4.00076	41.1136
186	right	tibia	12	12L:12D	12	39	0.788015	12.6068	5.84401	46.3558
186	right	tibia	12	12L:12D	12	39	0.788015	12.6068	5.84401	46.3558
187	left	femur	12	12L:12D	12	39	0.869718	10.6272	4.39946	41.398
187	left	femur	12	12L:12D	12	39	0.869718	10.6272	4.39946	41.398
187	left	tibia	12	12L:12D	12	39	0.942641	13.9966	6.94762	49.638
187	left	tibia	12	12L:12D	12	39	0.942641	13.9966	6.94762	49.638
187	right	femur	12	12L:12D	12	39	0.842251	10.4685	4.56004	43.5598
187	right	femur	12	12L:12D	12	39	0.842251	10.4685	4.56004	43.5598
187	right	tibia	12	12L:12D	12	39	0.92145	13.5588	6.85436	50.5527
187	right	tibia	12	12L:12D	12	39	0.92145	13.5588	6.85436	50.5527
188	left	tibia	12	12L:12D	12	38.5	0.750415	12.4668	6.48884	52.0491
188	left	tibia	12	12L:12D	12	38.5	0.750415	12.4668	6.48884	52.0491
188	right	femur	12	12L:12D	12	38.5	0.796723	10.5032	4.02807	38.3507
188	right	femur	12	12L:12D	12	38.5	0.796723	10.5032	4.02807	38.3507
189	left	femur	12	12L:12D	12	39	0.861389	9.8114	4.08037	41.588
189	left	femur	12	12L:12D	12	39	0.861389	9.8114	4.08037	41.588
189	left	tibia	12	12L:12D	12	39	0.851508	13.1566	6.55277	49.8058
189	left	tibia	12	12L:12D	12	39	0.851508	13.1566	6.55277	49.8058
189	right	femur	12	12L:12D	12	39	0.864297	9.95257	3.97681	39.9577
189	right	femur	12	12L:12D	12	39	0.864297	9.95257	3.97681	39.9577
189	right	tibia	12	12L:12D	12	39	0.862481	13.1079	6.25552	47.7234
189	right	tibia	12	12L:12D	12	39	0.862481	13.1079	6.25552	47.7234
190	left	femur	12	12L:12D	12	38.5	0.797016	9.59289	4.11736	42.921
190	left	femur	12	12L:12D	12	38.5	0.797016	9.59289	4.11736	42.921
190	left	tibia	12	12L:12D	12	38.5	0.828738	13.0325	6.56829	50.3993
190	left	tibia	12	12L:12D	12	38.5	0.828738	13.0325	6.56829	50.3993
190	right	femur	12	12L:12D	12	38.5	0.811926	10.1319	4.27455	42.1889
190	right	femur	12	12L:12D	12	38.5	0.811926	10.1319	4.27455	42.1889
190	right	tibia	12	12L:12D	12	38.5	0.851503	12.9347	6.71927	51.9476
190	right	tibia	12	12L:12D	12	38.5	0.851503	12.9347	6.71927	51.9476
192	left	tibia	12	24L	24	38	0.764693	12.6021	5.82904	46.2546
192	left	tibia	12	24L	24	38	0.764693	12.6021	5.82904	46.2546
192	right	femur	12	24L	24	38	0.770309	9.27331	3.90611	42.1221
192	right	femur	12	24L	24	38	0.770309	9.27331	3.90611	42.1221
192	right	tibia	12	24L	24	38	0.777193	12.5922	6.06002	48.1252
192	right	tibia	12	24L	24	38	0.777193	12.5922	6.06002	48.1252
193	left	femur	12	24L	24	38.5	0.864565	10.1846	3.92421	38.5308
193	left	femur	12	24L	24	38.5	0.864565	10.1846	3.92421	38.5308
193	left	tibia	12	24L	24	38.5	0.808053	13.0111	5.7889	44.492
193	left	tibia	12	24L	24	38.5	0.808053	13.0111	5.7889	44.492
193	right	femur	12	24L	24	38.5	0.864936	9.54767	4.07479	42.6783
193	right	femur	12	24L	24	38.5	0.864936	9.54767	4.07479	42.6783
193	right	tibia	12	24L	24	38.5	0.886503	12.7719	5.98753	46.8804
193	right	tibia	12	24L	24	38.5	0.886503	12.7719	5.98753	46.8804
194	left	femur	12	24L	24	38.5	0.777905	10.4619	4.25234	40.6461
194	left	femur	12	24L	24	38.5	0.777905	10.4619	4.25234	40.6461
194	left	tibia	12	24L	24	38.5	0.813851	13.307	6.57095	49.3795
194	left	tibia	12	24L	24	38.5	0.8	13.307	6.57095	49.3795
194	right	femur	12	24L	24	38.5	0.788914	9.86403	4.36975	44.2999
194	right	femur	12	24L	24	38.5	0.788914	10.0688	4.36975	43.3991
194	right	tibia	12	24L	24	38.5	0.803088	12.89	6.54513	50.7766
194	right	tibia	12	24L	24	38.5	0.803088	12.89	6.54513	50.7766
195	left	femur	12	24L	24	38.5	0.827601	10.5952	4.07068	38.4199
195	left	femur	12	24L	24	38.5	0.827601	10.5952	4.07068	38.4199
195	left	tibia	12	24L	24	38.5	0.79996	12.6144	6.00406	47.597
195	left	tibia	12	24L	24	38.5	0.79996	12.6144	6.00406	47.597
195	right	femur	12	24L	24	38.5	0.852887	10.133	4.03507	39.8213
195	right	femur	12	24L	24	38.5	0.852887	10.133	4.03507	39.8213
195	right	tibia	12	24L	24	38.5	0.7958	12.7769	6.06096	47.437
195	right	tibia	12	24L	24	38.5	0.7958	12.9728	6.06096	46.7206
196	right	femur	12	24L	24	38.5	0.872153	9.83744	4.28357	43.5436
196	right	femur	12	24L	24	38.5	0.872153	9.83744	4.28357	43.5436
196	right	tibia	12	24L	24	38.5	0.807758	13.0417	6.4663	49.5817
196	right	tibia	12	24L	24	38.5	0.807758	12.9645	6.4663	49.8771
197	left	tibia	12	24L	24	38.5	0.84735	12.9737	5.65955	43.6234
197	left	tibia	12	24L	24	38.5	0.84735	12.9737	5.65955	43.6234
197	right	femur	12	24L	24	38.5	0.891087	10.0908	4.20442	41.6657
197	right	femur	12	24L	24	38.5	0.891087	10.0908	4.20442	41.6657
198	left	femur	12	24L	24	38.5	0.87511	9.76387	4.22473	43.269
198	left	femur	12	24L	24	38.5	0.87511	10.0152	4.22473	42.1831
198	left	tibia	12	24L	24	38.5	0.832421	12.7833	6.14561	48.0754
198	left	tibia	12	24L	24	38.5	0.832421	12.7833	6.14561	48.0754
198	right	femur	12	24L	24	38.5	0.873676	9.82186	4.11648	41.9114
198	right	femur	12	24L	24	38.5	0.873676	9.82186	4.11648	41.9114
198	right	tibia	12	24L	24	38.5	0.824568	12.7623	6.20685	48.6343
198	right	tibia	12	24L	24	38.5	0.824568	12.7623	6.20685	48.6343
199	left	femur	12	24L	24	38.5	0.732015	8.96007	3.84796	42.9457
199	left	femur	12	24L	24	38.5	0.732015	10.4177	3.84796	36.9369
199	left	tibia	12	24L	24	38.5	0.879756	13.1641	6.29999	47.8574
199	left	tibia	12	24L	24	38.5	0.879756	13.1641	6.29999	47.8574
199	right	femur	12	24L	24	38.5	0.841231	9.68851	3.99507	41.2352
199	right	femur	12	24L	24	38.5	0.841231	9.68851	3.99507	41.2352
199	right	tibia	12	24L	24	38.5	0.896352	13.0877	6.17044	47.147
199	right	tibia	12	24L	24	38.5	0.896352	13.0877	6.17044	47.147
200	left	femur	12	24L	24	38.5	0.807273	8.84269	3.11495	35.2262
200	left	femur	12	24L	24	38.5	0.807273	8.84269	3.11495	35.2262
200	left	tibia	12	24L	24	38.5	0.763256	12.0454	5.13262	42.6108
200	left	tibia	12	24L	24	38.5	0.763256	12.0454	5.13262	42.6108
200	right	femur	12	24L	24	38.5	0.790496	9.72064	2.91832	30.0219
200	right	femur	12	24L	24	38.5	0.790496	9.72064	2.91832	30.0219
200	right	tibia	12	24L	24	38.5	0.747063	12.3286	5.24502	42.5435
200	right	tibia	12	24L	24	38.5	0.747063	12.3286	5.24502	42.5435
202	left	femur	12	24D	0	38.5	0.868372	9.57717	4.26171	44.4987
202	left	femur	12	24D	0	38.5	0.868372	9.57717	4.26171	44.4987
202	left	tibia	12	24D	0	38.5	0.867647	12.6431	6.42151	50.7908
202	left	tibia	12	24D	0	38.5	0.867647	12.6431	6.42151	50.7908
202	right	femur	12	24D	0	38.5	0.829663	9.30787	4.21915	45.3289
202	right	femur	12	24D	0	38.5	0.829663	9.41527	4.21915	44.8118
202	right	tibia	12	24D	0	38.5	0.94737	12.3066	6.93847	56.3801
202	right	tibia	12	24D	0	38.5	0.94737	12.3066	6.93847	56.3801
203	left	femur	12	24D	0	38.5	0.823144	9.60073	3.98782	41.5366
203	left	femur	12	24D	0	38.5	0.823144	9.60073	3.98782	41.5366
203	left	tibia	12	24D	0	38.5	0.790394	12.7094	5.9155	46.5441
203	left	tibia	12	24D	0	38.5	0.790394	12.7094	5.9155	46.5441
203	right	tibia	12	24D	0	38.5	0.803768	12.6111	5.94145	47.113
203	right	tibia	12	24D	0	38.5	0.803768	12.6111	5.94145	47.113
204	left	femur	12	24D	0	38.5	0.868191	9.72903	4.38595	45.0811
204	left	femur	12	24D	0	38.5	0.868191	9.4914	4.38595	46.2098
204	left	tibia	12	24D	0	38.5	0.86972	12.6871	6.43831	50.747
204	left	tibia	12	24D	0	38.5	0.86972	12.6871	6.43831	50.747
204	right	femur	12	24D	0	38.5	0.888186	9.7021	4.30018	44.3222
204	right	femur	12	24D	0	38.5	0.888186	9.7021	4.30018	44.3222
204	right	tibia	12	24D	0	38.5	0.880823	12.6155	6.41491	50.8496
204	right	tibia	12	24D	0	38.5	0.880823	12.2328	6.41491	52.4402
205	left	femur	12	24D	0	38.5	0.748841	9.18097	3.4504	37.5821
205	left	femur	12	24D	0	38.5	0.748841	9.18097	3.4504	37.5821
205	left	tibia	12	24D	0	38.5	0.784827	12.0012	5.15445	42.9495
205	left	tibia	12	24D	0	38.5	0.784827	12.0012	5.15445	42.9495
206	left	femur	12	24D	0	38.5	0.853039	9.81706	4.46827	45.5153
206	left	femur	12	24D	0	38.5	0.833926	9.75436	4.43585	45.4755
206	left	tibia	12	24D	0	38.5	0.837021	12.3536	6.5391	52.9328
206	left	tibia	12	24D	0	38.5	0.837021	12.7593	6.5391	51.2497
206	right	femur	12	24D	0	38.5	0.876549	9.70509	4.3994	45.3308
206	right	femur	12	24D	0	38.5	0.876549	9.8486	4.3994	44.6703
206	right	tibia	12	24D	0	38.5	0.826845	12.9098	6.5529	50.759
206	right	tibia	12	24D	0	38.5	0.826845	12.9098	6.5529	50.759
207	left	femur	12	24D	0	38.5	0.829115		3.69813
207	left	femur	12	24D	0	38.5	0.829115		3.69813
207	left	tibia	12	24D	0	38.5	0.819607	11.8692	5.50429	46.3746
207	left	tibia	12	24D	0	38.5	0.819607	11.8692	5.50429	46.3746
207	right	femur	12	24D	0	38.5	0.801336	9.73687	3.78201	38.8421
207	right	femur	12	24D	0	38.5	0.801336	9.73687	3.78201	38.8421
207	right	tibia	12	24D	0	38.5	0.805719	12.003	5.3667	44.7112
207	right	tibia	12	24D	0	38.5	0.805719	12.0198	5.3667	44.6489
211	left	femur	13	12L:12D	12	39.5	1.03044	11.8423	5.93414	50.1098
211	left	femur	13	12L:12D	12	39.5	1.03044	11.8423	5.93414	50.1098
211	left	tibia	13	12L:12D	12	39.5	1.06956	15.0712	8.29562	55.0428
211	left	tibia	13	12L:12D	12	39.5	1.06956	15.0457	8.29562	55.1362
211	right	femur	13	12L:12D	12	39.5	1.02688	11.1698	5.50534	49.2877
211	right	femur	13	12L:12D	12	39.5	1.02127	11.088	5.4747	49.375
211	right	tibia	13	12L:12D	12	39.5	1.06963	15.1367	7.98604	52.7594
211	right	tibia	13	12L:12D	12	39.5	1.06963	15.1367	7.98604	52.7594
212	left	femur	13	12L:12D	12	39.5	1.05604	11.2289	5.44478	48.4891
212	left	femur	13	12L:12D	12	39.5	1.05604	10.7814	5.44478	50.5016
212	left	tibia	13	12L:12D	12	39.5	0.971977	14.0471	7.64834	54.448
212	left	tibia	13	12L:12D	12	39.5	0.971977	14.0471	7.64834	54.448
212	right	femur	13	12L:12D	12	39.5	1.0114	10.7727	5.45925	50.6766
212	right	femur	13	12L:12D	12	39.5	1.0114	10.7727	5.45925	50.6766
212	right	tibia	13	12L:12D	12	39.5	0.956006	13.9436	7.53177	54.0161
212	right	tibia	13	12L:12D	12	39.5	0.956006	13.9436	7.53177	54.0161
213	left	femur	13	12L:12D	12	39.5	0.956833	11.0557	5.63173	50.9396
213	left	femur	13	12L:12D	12	39.5	0.956833	11.3302	5.63173	49.7055
213	left	tibia	13	12L:12D	12	39.5	0.965399	14.5504	8.24498	56.6651
213	left	tibia	13	12L:12D	12	39.5	0.965399	14.5504	8.24498	56.6651
213	right	femur	13	12L:12D	12	39.5	0.94803	11.5861	5.43647	46.9224
213	right	femur	13	12L:12D	12	39.5	0.94803	11.3806	5.43647	47.7696
213	right	tibia	13	12L:12D	12	39.5	0.990643	14.3606	8.06242	56.1427
213	right	tibia	13	12L:12D	12	39.5	0.990643	14.3606	8.06242	56.1427
214	left	femur	13	12L:12D	12	39.5	1.04876	11.2947	5.98017	52.9468
214	left	femur	13	12L:12D	12	39.5	1.04876	11.2947	5.98017	52.9468
214	left	tibia	13	12L:12D	12	39.5	1.11125	15.2436	8.74646	57.3777
214	left	tibia	13	12L:12D	12	39.5	1.11125	15.2436	8.74646	57.3777
214	right	femur	13	12L:12D	12	39.5	1.07744	11.2259	5.65492	50.3741
214	right	femur	13	12L:12D	12	39.5	1.07744	11.1543	5.65492	50.6973
214	right	tibia	13	12L:12D	12	39.5	1.11463	14.9486	8.74627	58.5091
214	right	tibia	13	12L:12D	12	39.5	1.11463	15.0352	8.74627	58.1719
215	left	femur	13	12L:12D	12	39.5	1.04636	11.2955	5.30372	46.9544
215	left	femur	13	12L:12D	12	39.5	1.04636	11.2955	5.30372	46.9544
215	left	tibia	13	12L:12D	12	39.5	1.02701	14.2275	7.69377	54.0769
215	left	tibia	13	12L:12D	12	39.5	1.02701	14.2275	7.69377	54.0769
215	right	femur	13	12L:12D	12	39.5	1.02945	10.4171	5.3157	51.0285
215	right	femur	13	12L:12D	12	39.5	1.02945	10.4171	5.3157	51.0285
215	right	tibia	13	12L:12D	12	39.5	1.06301	14.1989	7.76639	54.6973
215	right	tibia	13	12L:12D	12	39.5	1.06301	14.1989	7.76639	54.6973
216	left	femur	13	12L:12D	12	39.5	1.10311	11.6711	6.11608	52.4038
216	left	femur	13	12L:12D	12	39.5	1.10311	11.7826	6.11608	51.9076
216	left	tibia	13	12L:12D	12	39.5	1.07372	15.488	8.79787	56.8045
216	left	tibia	13	12L:12D	12	39.5	1.07372	15.488	8.79787	56.8045
216	right	femur	13	12L:12D	12	39.5	1.03772	11.2713	5.88341	52.1981
216	right	femur	13	12L:12D	12	39.5	1.03772	11.2861	5.88341	52.1296
216	right	tibia	13	12L:12D	12	39.5	1.09762	14.9301	8.65669	57.9814
216	right	tibia	13	12L:12D	12	39.5	1.09762	14.9301	8.65669	57.9814
217	left	tibia	13	12L:12D	12	39.5	1.04674	14.9092	8.5998	57.6813
217	left	tibia	13	12L:12D	12	39.5	1.04674	14.9092	8.5998	57.6813
217	right	femur	13	12L:12D	12	39.5	1.01611
217	right	femur	13	12L:12D	12	39.5	1.01611	10.4117	5.34734	51.3589
217	right	tibia	13	12L:12D	12	39.5	1.03143	14.6652	8.69267	59.2743
217	right	tibia	13	12L:12D	12	39.5	1.03143	14.6652	8.69267	59.2743
218	left	femur	13	12L:12D	12	39.5	1.02281	11.7466	6.09536	51.8906
218	left	femur	13	12L:12D	12	39.5	1.02281	11.7466	6.09536	51.8906
218	left	tibia	13	12L:12D	12	39.5	1.14276
218	left	tibia	13	12L:12D	12	39.5	1.14276
218	right	femur	13	12L:12D	12	39.5	1.01911	11.8981	6.10229	51.2878
218	right	femur	13	12L:12D	12	39.5	1.01911	11.8981	6.10229	51.2878
219	left	femur	13	12L:12D	12	39.5	1.01419	11.4872	5.98785	52.1264
219	left	femur	13	12L:12D	12	39.5	1.01419	11.4217	5.98785	52.4253
219	left	tibia	13	12L:12D	12	39.5	1.08556	15.2807	8.56495	56.0509
219	left	tibia	13	12L:12D	12	39.5	1.08556	15.2807	8.56495	56.0509
219	right	femur	13	12L:12D	12	39.5	1.08722	11.186	5.95475	53.234
219	right	femur	13	12L:12D	12	39.5	1.08722	11.1791	5.95475	53.2667
219	right	tibia	13	12L:12D	12	39.5	1.13449	15.2184	8.67074	56.9755
219	right	tibia	13	12L:12D	12	39.5	1.13449	15.2184	8.67074	56.9755
220	left	femur	13	12L:12D	12	39.5	1.07796	11.4016	5.64768	49.534
220	left	femur	13	12L:12D	12	39.5	1.07796	11.4016	5.64768	49.534
220	left	tibia	13	12L:12D	12	39.5	1.08353	15.1821	8.52397	56.1447
220	left	tibia	13	12L:12D	12	39.5	1.08353	15.1821	8.52397	56.1447
220	right	femur	13	12L:12D	12	39.5	1.15314	11.8627	5.93507	50.0314
220	right	femur	13	12L:12D	12	39.5	1.15314	11.8298	5.93507	50.1706
220	right	tibia	13	12L:12D	12	39.5	1.10863	15.3826	8.90564	57.8944
220	right	tibia	13	12L:12D	12	39.5	1.10863	15.3826	8.90564	57.8944
222	right	femur	13	24L	24	39	1.10611	11.4967	6.02181	52.3785
222	right	femur	13	24L	24	39	1.10611	11.4967	6.02181	52.3785
222	right	tibia	13	24L	24	39	1.08226	15.0009	8.59859	57.3203
222	right	tibia	13	24L	24	39	1.08226	15.0009	8.59859	57.3203
223	left	femur	13	24L	24	39.5	1.07044	11.7676	5.52631	46.9622
223	left	femur	13	24L	24	39.5	1.07044	11.3292	5.61407	49.5539
223	left	tibia	13	24L	24	39.5	1.05984	15.9054	8.67995	54.5723
223	left	tibia	13	24L	24	39.5	1.05984	15.6983	8.67995	55.2924
223	right	femur	13	24L	24	39.5	1.05011	12.0942	5.50581	45.5244
223	right	femur	13	24L	24	39.5	1.05011	11.8369	5.50581	46.5141
223	right	tibia	13	24L	24	39.5	1.04891	15.4366	8.44414	54.7022
223	right	tibia	13	24L	24	39.5	1.04891	15.4366	8.44414	54.7022
224	left	femur	13	24L	24	39	0.995152	10.9972	5.73844	52.1811
224	left	femur	13	24L	24	39	0.995152	10.9972	5.73844	52.1811
224	left	tibia	13	24L	24	39	1.0539	14.359		0
224	left	tibia	13	24L	24	39	1.0539	14.359	8.12742	56.6014
224	right	femur	13	24L	24	39	0.970265	10.8322	5.86827	54.1741
224	right	femur	13	24L	24	39	0.970265	10.8322	5.86827	54.1741
224	right	tibia	13	24L	24	39	0.991356	14.4149	8.26854	57.3611
224	right	tibia	13	24L	24	39	0.991356	14.4149	8.26854	57.3611
225	left	femur	13	24L	24	39.5	0.878687	11.6562	5.51503	47.3141
225	left	femur	13	24L	24	39.5	0.878687	11.6562	5.51503	47.3141
225	left	tibia	13	24L	24	39.5	0.926872	15.2261	8.11353	53.287
225	left	tibia	13	24L	24	39.5	0.926872	15.1394	8.11353	53.5921
225	right	femur	13	24L	24	39.5	0.874129	11.242	5.28586	47.019
225	right	femur	13	24L	24	39.5	0.874129	11.242	5.28586	47.019
225	right	tibia	13	24L	24	39.5	0.885352	14.8381	7.87433	53.0682
225	right	tibia	13	24L	24	39.5	0.885352	14.8381	7.87433	53.0682
226	left	femur	13	24L	24	39.5	1.00292	11.1765	5.2862	47.2972
226	left	femur	13	24L	24	39.5	1.00292	11.1765	5.2862	47.2972
226	left	tibia	13	24L	24	39.5	0.990405	15.2203	7.55657	49.648
226	left	tibia	13	24L	24	39.5	0.990405	15.0728	7.55657	50.1337
226	right	tibia	13	24L	24	39.5	0.997975	14.7192	7.50337	50.9766
226	right	tibia	13	24L	24	39.5	0.997975	14.7192	7.50337	50.9766
227	left	femur	13	24L	24	39.5	1.0608	11.1405	5.50684	49.4307
227	left	femur	13	24L	24	39.5	1.0608	11.1405	5.50684	49.4307
227	right	femur	13	24L	24	39.5	1.01139	11.599	5.67873	48.9587
227	right	femur	13	24L	24	39.5	1.01139	11.599	5.67873	48.9587
227	right	tibia	13	24L	24	39.5	0.942723	15.025	7.76882	51.7059
227	right	tibia	13	24L	24	39.5	0.942723	15.025	7.76882	51.7059
228	left	tibia	13	24L	24	39.5	1.0114	14.0308	7.06399	50.3464
228	left	tibia	13	24L	24	39.5	1.0114	14.0308	7.06399	50.3464
228	right	tibia	13	24L	24	39.5	0.947119	14.3763	6.92008	48.1355
228	right	tibia	13	24L	24	39.5	0.947119	14.3763	6.92008	48.1355
232	left	femur	13	24D	0	39.5	0.986283	11.0635	5.41655	48.9587
232	left	femur	13	24D	0	39.5	0.986283	11.1205	5.41655	48.7078
232	left	tibia	13	24D	0	39.5	0.950673	14.7318	8.13128	55.1954
232	left	tibia	13	24D	0	39.5	0.950673	14.7318	8.13128	55.1954
232	right	femur	13	24D	0	39.5	0.934462	11.0639	5.22657	47.2398
232	right	femur	13	24D	0	39.5	0.934462	11.0639	5.22657	47.2398
232	right	tibia	13	24D	0	39.5	0.968072	14.8859	7.70466	51.7582
232	right	tibia	13	24D	0	39.5	0.968072	14.8859	7.70466	51.7582
233	left	femur	13	24D	0	39.5	0.960274	11.2114	5.93884	52.9713
233	left	femur	13	24D	0	39.5	0.960274	11.2114	5.93884	52.9713
233	left	tibia	13	24D	0	39.5	0.958801	14.854	8.16204	54.9483
233	left	tibia	13	24D	0	39.5	0.958801	14.854	8.16204	54.9483
233	right	femur	13	24D	0	39.5	0.976701	11.6289	5.45574	46.9155
233	right	femur	13	24D	0	39.5	0.976701	11.6289	5.45574	46.9155
233	right	tibia	13	24D	0	39.5	0.956838	14.9556	7.99413	53.4524
233	right	tibia	13	24D	0	39.5	0.956838	14.9556	7.99413	53.4524
234	left	femur	13	24D	0	39.5	1.03287	11.6498	5.72711	49.1608
234	left	femur	13	24D	0	39.5	1.03287	11.2163	5.72711	51.0607
234	left	tibia	13	24D	0	39.5	1.06611	14.7949	8.28803	56.0194
234	left	tibia	13	24D	0	39.5	1.06611	14.7949	8.28803	56.0194
234	right	femur	13	24D	0	39.5	1.0568	10.78	5.60811	52.0233
234	right	femur	13	24D	0	39.5	1.0568	10.78	5.60811	52.0233
234	right	tibia	13	24D	0	39.5	1.05204	15.0404	8.03592	53.429
234	right	tibia	13	24D	0	39.5	1.05204	15.0404	8.03592	53.429
235	left	femur	13	24D	0	39.5	1.11499	10.7499	5.02456	46.7404
235	left	femur	13	24D	0	39.5	1.11499	10.7499	5.02456	46.7404
235	left	tibia	13	24D	0	39.5	1.04532	14.2744	7.80842	54.7023
235	left	tibia	13	24D	0	39.5	1.04532	14.2744	7.80842	54.7023
235	right	femur	13	24D	0	39.5	0.960274	11.0185	5.2379	47.5374
235	right	femur	13	24D	0	39.5	0.960274	11.0185	5.2379	47.5374
235	right	tibia	13	24D	0	39.5	0.952317	14.2775	7.792	54.5755
235	right	tibia	13	24D	0	39.5	0.952317	13.7852	7.792	56.5245
237	left	femur	13	24D	0	39.5	0.98629	11.3295	5.62705	49.6674
237	left	femur	13	24D	0	39.5	0.98629	11.3295	5.62705	49.6674
237	left	tibia	13	24D	0	39.5	1.09053	14.5797	8.26708	56.7027
237	left	tibia	13	24D	0	39.5	1.09053	14.5797	8.26708	56.7027
237	right	femur	13	24D	0	39.5	0.991674	11.4742	5.44391	47.4447
237	right	femur	13	24D	0	39.5	0.991674	11.3354	5.44391	48.0255
237	right	tibia	13	24D	0	39.5	1.08722	14.4129	7.94382	55.1162
237	right	tibia	13	24D	0	39.5	1.08722	14.4129	7.94382	55.1162
238	left	femur	13	24D	0	39.5	0.982783	11.8759	5.14611	43.3322
238	left	femur	13	24D	0	39.5	0.982783	11.3045	5.14611	45.5225
238	left	tibia	13	24D	0	39.5	0.936719	14.9057	7.79443	52.2916
238	left	tibia	13	24D	0	39.5	0.936719	14.9057	7.79443	52.2916
238	right	femur	13	24D	0	39.5	0.990089	11.4125	5.2354	45.8742
238	right	femur	13	24D	0	39.5	0.990089	11.4125	5.2354	45.8742
238	right	tibia	13	24D	0	39.5	0.94803	15.1367	8.01882	52.9761
238	right	tibia	13	24D	0	39.5	0.94803	15.1367	8.01882	52.9761
239	left	tibia	13	24D	0	39.5	0.964181	14.5758	7.93706	54.4537
239	left	tibia	13	24D	0	39.5	0.964181	14.5758	7.93706	54.4537
239	right	femur	13	24D	0	39.5	1.02792	11.1218	5.51485	49.5861
239	right	femur	13	24D	0	39.5	1.02792	11.1218	5.51485	49.5861
239	right	tibia	13	24D	0	39.5	0.964181	14.4756	7.70666	53.2389
239	right	tibia	13	24D	0	39.5	0.964181	14.4756	7.70666	53.2389
240	left	tibia	13	24D	0	39.5	1.09333	14.4857	8.07663	55.7557
240	left	tibia	13	24D	0	39.5	1.09333	14.4857	8.07663	55.7557
240	right	femur	13	24D	0	39.5	1.0114	11.0113	5.73644	52.0961
240	right	femur	13	24D	0	39.5	1.0114	11.0113	5.73644	52.0961
240	right	tibia	13	24D	0	39.5	1.05539	14.2101	8.06872	56.7816
240	right	tibia	13	24D	0	39.5	1.05539	14.2101	8.06872	56.7816
241	left	femur	14	12L:12D	12	40	1.12241	12.6958	7.06769	55.6694
241	left	femur	14	12L:12D	12	40	1.12241	12.6958	7.06769	55.6694
241	left	tibia	14	12L:12D	12	40	1.46257	17.7637	10.3112	58.0463
241	left	tibia	14	12L:12D	12	40	1.46257	17.7637	10.3112	58.0463
241	right	femur	14	12L:12D	12	40	1.31295	12.7012	7.19699	56.664
241	right	femur	14	12L:12D	12	40	1.31295	12.7012	7.19699	56.664
241	right	tibia	14	12L:12D	12	40	1.45742	16.8277	10.7055	63.6184
241	right	tibia	14	12L:12D	12	40	1.45742	16.8277	10.7055	63.6184
242	left	femur	14	12L:12D	12	40	1.21458	11.8598	6.87633	57.9799
242	left	femur	14	12L:12D	12	40	1.20767	11.7491	6.885	58.6003
242	left	tibia	14	12L:12D	12	40	1.22933	17.0794	10.3337	60.5041
242	left	tibia	14	12L:12D	12	40	1.22933	17.0794	10.3337	60.5041
242	right	femur	14	12L:12D	12	40	1.12861	14.2841	7.16077	50.1309
242	right	femur	14	12L:12D	12	40	1.12861	13.4674	7.16077	53.171
242	right	tibia	14	12L:12D	12	40	1.57354	16.8402	10.4823	62.2454
242	right	tibia	14	12L:12D	12	40	1.57354	16.8402	10.4823	62.2454
243	left	femur	14	12L:12D	12	38.5	1.17202	14.0224	6.76235	48.2255
243	left	femur	14	12L:12D	12	38.5	1.17202	14.0224	6.76235	48.2255
243	left	tibia	14	12L:12D	12	38.5	1.4223	16.986	10.1708	59.8774
243	left	tibia	14	12L:12D	12	38.5	1.4223	16.986	10.1708	59.8774
243	right	femur	14	12L:12D	12	38.5	1.31998	13.4056	7.20325	53.733
243	right	femur	14	12L:12D	12	38.5	1.31998	13.4056	7.20325	53.733
243	right	tibia	14	12L:12D	12	38.5	1.48301	16.9607	10.127	59.7082
243	right	tibia	14	12L:12D	12	38.5	1.48301	16.9607	10.127	59.7082
244	left	femur	14	12L:12D	12	40	1.19105	13.609	6.56767	48.2598
244	left	femur	14	12L:12D	12	40	1.19105	13.0793	6.56767	50.214
244	left	tibia	14	12L:12D	12	40	1.28909	17.6288	9.52593	54.0361
244	left	tibia	14	12L:12D	12	40	1.28909	17.6288	9.52593	54.0361
244	right	femur	14	12L:12D	12	40	1.19006	12.7962	6.5619	51.2801
244	right	femur	14	12L:12D	12	40	1.19006	12.7962	6.5619	51.2801
244	right	tibia	14	12L:12D	12	40	1.1871	17.5895	9.73474	55.344
244	right	tibia	14	12L:12D	12	40	1.1871	17.0679	9.73474	57.0354
245	left	femur	14	12L:12D	12	40	1.09333	13.6467	6.9892	51.2153
245	left	femur	14	12L:12D	12	40	1.09333	13.6467	6.9892	51.2153
245	left	tibia	14	12L:12D	12	40	1.17755	17.4839	10.4299	59.6544
245	left	tibia	14	12L:12D	12	40	1.17755	17.241	10.4299	60.4951
245	right	femur	14	12L:12D	12	40	1.15219	11.5551	7.25999	62.8291
245	right	femur	14	12L:12D	12	40	1.15219	11.5551	7.25999	62.8291
245	right	tibia	14	12L:12D	12	40	1.21012	16.9755	10.8826	64.1075
245	right	tibia	14	12L:12D	12	40	1.21012	16.9755	10.8826	64.1075
246	left	femur	14	12L:12D	12	40	1.16551	12.8973	6.45491	50.0486
246	left	femur	14	12L:12D	12	40	1.16551	12.1699	6.45491	53.0398
246	left	tibia	14	12L:12D	12	40	1.23626	17.3234	9.6818	55.8887
246	left	tibia	14	12L:12D	12	40	1.23626	16.9629	9.6818	57.0764
246	right	femur	14	12L:12D	12	40	1.18214	12.4946	6.27881	50.2523
246	right	femur	14	12L:12D	12	40	1.18214	12.273	6.27881	51.1593
246	right	tibia	14	12L:12D	12	40	1.24555	16.8746	9.27551	54.9672
246	right	tibia	14	12L:12D	12	40	1.24555	16.8746	9.27551	54.9672
247	left	femur	14	12L:12D	12	40	1.19605	12.8263	6.77602	52.8292
247	left	femur	14	12L:12D	12	40	1.19605	11.7666	6.77602	57.5871
247	left	tibia	14	12L:12D	12	40	1.16631	16.6005	9.94771	59.9243
247	left	tibia	14	12L:12D	12	40	1.16631	16.6005	9.94771	59.9243
247	right	femur	14	12L:12D	12	40	1.08028	12.9812	6.74754	51.9792
247	right	femur	14	12L:12D	12	40	1.08028	12.9812	6.74754	51.9792
247	right	tibia	14	12L:12D	12	40	1.15639	16.5327	9.44571	57.1334
247	right	tibia	14	12L:12D	12	40	1.15639	16.5327	9.44571	57.1334
248	left	femur	14	12L:12D	12	40	1.19289	12.0555	6.90575	57.2831
248	left	femur	14	12L:12D	12	40	1.19289	12.0555	6.90575	57.2831
248	left	tibia	14	12L:12D	12	40	1.25832	17.3898	10.5888	60.8911
248	left	tibia	14	12L:12D	12	40	1.25832	17.3898	10.5888	60.8911
248	right	femur	14	12L:12D	12	40	1.18967	11.7916	6.55957	55.629
248	right	femur	14	12L:12D	12	40	1.18967	11.347	6.55957	57.8091
248	right	tibia	14	12L:12D	12	40	1.34253	17.0305	10.1176	59.4089
248	right	tibia	14	12L:12D	12	40	1.34253	17.0305	10.1176	59.4089
249	left	femur	14	12L:12D	12	40	1.15443	13.3336	7.12683	53.4501
249	left	femur	14	12L:12D	12	40	1.15443	11.8334	7.12683	60.2264
249	left	tibia	14	12L:12D	12	40	1.23474	17.7661	10.579	59.5463
249	left	tibia	14	12L:12D	12	40	1.23474	17.7661	10.579	59.5463
249	right	femur	14	12L:12D	12	40	1.1345	12.9097	7.22387	55.9571
249	right	femur	14	12L:12D	12	40	1.1345	12.9097	7.22387	55.9571
249	right	tibia	14	12L:12D	12	40	1.20519	17.9888	10.6545	59.2283
249	right	tibia	14	12L:12D	12	40	1.20519	17.1196	10.6545	62.2354
250	left	femur	14	12L:12D	12	40	1.12673	12.2882	6.12926	49.8793
250	left	femur	14	12L:12D	12	40	1.12673	12.2882	6.12926	49.8793
250	right	femur	14	12L:12D	12	40	1.06257	12.5651	6.37867	50.765
250	right	femur	14	12L:12D	12	40	1.06257	12.5651	6.37867	50.765
250	right	tibia	14	12L:12D	12	40	1.1593	16.0686	9.5012	59.129
250	right	tibia	14	12L:12D	12	40	1.1593	16.0686	9.5012	59.129
252	left	femur	14	24L	24	40	1.19112	13.0327	5.95923	45.7253
252	left	femur	14	24L	24	40	1.19112	12.7214	5.95923	46.8443
252	left	tibia	14	24L	24	40	1.24353	17.9655	8.93276	49.7218
252	left	tibia	14	24L	24	40	1.24353	17.9655	8.93276	49.7218
252	right	femur	14	24L	24	40	1.24762	13.6003	6.17419	45.3975
252	right	femur	14	24L	24	40	1.24762	13.6003	6.17419	45.3975
252	right	tibia	14	24L	24	40	1.35508	17.139	9.89947	57.76
252	right	tibia	14	24L	24	40	1.35508	17.139	9.89947	57.76
253	left	femur	14	24L	24	40	1.25364	13.4777	6.51207	48.3175
253	left	femur	14	24L	24	40	1.25364	12.4851	6.51207	52.1588
253	left	tibia	14	24L	24	40	1.22223	17.6367	9.43008	53.4686
253	left	tibia	14	24L	24	40	1.22223	17.6367	9.43008	53.4686
253	right	femur	14	24L	24	40	1.39177	13.3771	6.619	49.4801
253	right	femur	14	24L	24	40	1.39177	13.3771	6.619	49.4801
253	right	tibia	14	24L	24	40	1.44532	18.074	9.95749	55.093
253	right	tibia	14	24L	24	40	1.44532	17.5526	9.95749	56.7295
254	left	tibia	14	24L	24	40	1.59796	16.1243	9.50483	58.9471
254	left	tibia	14	24L	24	40	1.59796	16.1243	9.50483	58.9471
254	right	femur	14	24L	24	40	1.19814	11.6043	7.08059	61.0171
254	right	femur	14	24L	24	40	1.19814	11.6043	7.08059	61.0171
254	right	tibia	14	24L	24	40	1.17375	16.5417	9.82974	59.4241
254	right	tibia	14	24L	24	40	1.17375	15.9687	9.82974	61.5561
255	left	femur	14	24L	24	40	1.28141	13.5001	6.93462	51.3674
255	left	femur	14	24L	24	40	1.28141	13.5001	6.93462	51.3674
255	left	tibia	14	24L	24	40	1.3979	17.8138	9.85318	55.3119
255	left	tibia	14	24L	24	40	1.3979	17.3282	9.85318	56.862
255	right	femur	14	24L	24	40	1.38484	12.9936	7.10953	54.7158
255	right	femur	14	24L	24	40	1.38484	12.9936	7.10953	54.7158
255	right	tibia	14	24L	24	40	1.44125	17.2482	10.2697	59.5408
255	right	tibia	14	24L	24	40	1.44125	17.2482	10.2697	59.5408
256	left	femur	14	24L	24	40	1.14625	13.2728	5.92196	44.6172
256	left	femur	14	24L	24	40	1.14625	13.2728	5.92196	44.6172
256	left	tibia	14	24L	24	40	1.35282	17.5504	9.00311	51.2985
256	left	tibia	14	24L	24	40	1.35282	17.5504	9.00311	51.2985
256	right	femur	14	24L	24	40	1.18783	13.0945	5.44591	41.5891
256	right	femur	14	24L	24	40	1.18783	13.3086	5.44591	40.9202
256	right	tibia	14	24L	24	40	1.195	17.3223	8.86581	51.1815
256	right	tibia	14	24L	24	40	1.195	17.3223	8.86581	51.1815
257	left	femur	14	24L	24	40	1.2974	12.2954	6.31529	51.3629
257	left	femur	14	24L	24	40		11.9303	6.29226	52.7418
257	left	tibia	14	24L	24	40	1.5508	17.2315	9.71321	56.3688
257	left	tibia	14	24L	24	40	1.5508	16.7932	9.71321	57.8402
257	right	femur	14	24L	24	40	1.17375	12.9148	6.67117	51.6553
257	right	femur	14	24L	24	40	1.17375	12.9148	6.67117	51.6553
257	right	tibia	14	24L	24	40	1.27718	16.6544	9.82405	58.9877
257	right	tibia	14	24L	24	40	1.27718	16.6544	9.82405	58.9877
258	left	femur	14	24L	24	40	1.22224	12.8677	6.86473	53.3483
258	left	femur	14	24L	24	40	1.22224	12.8677	6.86473	53.3483
258	left	tibia	14	24L	24	40	1.37819	16.543	9.90541	59.8767
258	left	tibia	14	24L	24	40	1.37819	16.543	9.90541	59.8767
258	right	femur	14	24L	24	40	1.16504	12.8427	6.05563	47.1523
258	right	femur	14	24L	24	40	1.16504	12.8427	6.05563	47.1523
258	right	tibia	14	24L	24	40	1.25714	16.9143	9.71183	57.4178
258	right	tibia	14	24L	24	40	1.25714	16.9143	9.71183	57.4178
259	left	femur	14	24L	24	40	1.15198	12.3295	5.90158	47.8656
259	left	femur	14	24L	24	40	1.15198	12.3295	5.90158	47.8656
259	left	tibia	14	24L	24	40	1.07628	17.2729	9.23736	53.4788
259	left	tibia	14	24L	24	40	1.07628	17.2729	9.23736	53.4788
259	right	tibia	14	24L	24	40	1.34783	17.4986	8.57142	48.9836
259	right	tibia	14	24L	24	40	1.34783	17.4986	8.57142	48.9836
260	left	femur	14	24L	24	40	1.24738	12.9484	6.1674	47.6306
260	left	femur	14	24L	24	40	1.24738	12.9484	6.1674	47.6306
260	left	tibia	14	24L	24	40	1.2264	16.8106	9.80011	58.2973
260	left	tibia	14	24L	24	40	1.2264	16.8106	9.80011	58.2973
260	right	tibia	14	24L	24	40	1.18947	16.9305	9.48101	55.9996
260	right	tibia	14	24L	24	40	1.18947	16.9305	9.48101	55.9996
262	left	femur	14	24D	0	40	1.17041	12.3808	6.35182	51.3037
262	left	femur	14	24D	0	40	1.17041	12.3808	6.35182	51.3037
262	left	tibia	14	24D	0	40	1.23474	17.2742	9.59316	55.5347
262	left	tibia	14	24D	0	40	1.23474	17.2742	9.59316	55.5347
262	right	femur	14	24D	0	40	1.15585	12.6739	6.51953	51.4405
262	right	femur	14	24D	0	40	1.15585	12.6739	6.51953	51.4405
262	right	tibia	14	24D	0	40	1.2271	17.0973	9.88033	57.7888
262	right	tibia	14	24D	0	40	1.2271	17.0973	9.88033	57.7888
263	left	femur	14	24D	0	40	1.23189	12.0056	7.28641	60.6917
263	left	femur	14	24D	0	40	1.23189	11.6642	7.28641	62.4682
263	left	tibia	14	24D	0	40	1.18339	17.0439	10.043	58.9242
263	left	tibia	14	24D	0	40	1.18339	17.0439	10.043	58.9242
263	right	femur	14	24D	0	40	1.1639	13.3486	7.34194	55.0016
263	right	femur	14	24D	0	40	1.1639	13.3486	7.34194	55.0016
263	right	tibia	14	24D	0	40	1.12108	16.6876	9.6746	57.9748
263	right	tibia	14	24D	0	40	1.12108	16.6876	9.6746	57.9748
264	left	femur	14	24D	0	40	1.41002	14.2784	7.61368	53.323
264	left	femur	14	24D	0	40	1.41002	14.2784	7.61368	53.323
264	left	tibia	14	24D	0	40	1.52897	18.1137	10.7097	59.125
264	left	tibia	14	24D	0	40	1.52897	18.1137	10.7097	59.125
264	right	femur	14	24D	0	40	1.1692	13.4308	6.77343	50.4321
264	right	femur	14	24D	0	40	1.1692	13.4308	6.77343	50.4321
264	right	tibia	14	24D	0	40	1.26404	17.5082	10.8143	61.7674
264	right	tibia	14	24D	0	40	1.26404	17.5082	10.8143	61.7674
265	left	femur	14	24D	0	40	1.29274	12.9085	6.0601	46.9467
265	left	femur	14	24D	0	40	1.29274	12.9085	6.0601	46.9467
265	left	tibia	14	24D	0	40	1.4335	17.5491	9.03545	51.4867
265	left	tibia	14	24D	0	40	1.4335	17.5491	9.03545	51.4867
265	right	femur	14	24D	0	40	1.10084	13.014	5.99013	46.0282
265	right	femur	14	24D	0	40	1.10084	13.014	5.99013	46.0282
265	right	tibia	14	24D	0	40	1.17375	16.826	9.08484	53.9928
265	right	tibia	14	24D	0	40	1.17375	16.826	9.08484	53.9928
266	left	femur	14	24D	0	40	1.16255	12.6995	6.54771	51.5588
266	left	femur	14	24D	0	40	1.16255	12.6995	6.54771	51.5588
266	left	tibia	14	24D	0	40	1.22249	17.1717	9.93593	57.8623
266	left	tibia	14	24D	0	40	1.22249	17.1717	9.93593	57.8623
266	right	femur	14	24D	0	40	1.2497	12.591	6.79664	53.98
266	right	femur	14	24D	0	40	1.2497	12.591	6.79664	53.98
266	right	tibia	14	24D	0	40	1.09705	17.1453		0
266	right	tibia	14	24D	0	40	1.09705	16.8258	10.5391	62.6366
267	left	femur	14	24D	0	40	1.07707	12.3577	6.11038	49.446
267	left	femur	14	24D	0	40	1.07707	12.3577	6.11038	49.446
267	left	tibia	14	24D	0	40	1.19184	16.9424	8.87719	52.3964
267	left	tibia	14	24D	0	40	1.19184	16.9424	8.87719	52.3964
267	right	femur	14	24D	0	40	1.1692	12.795	5.78631	45.2233
267	right	femur	14	24D	0	40	1.1692	12.795	5.78631	45.2233
267	right	tibia	14	24D	0	40	1.14953	16.8138	8.87875	52.8062
267	right	tibia	14	24D	0	40	1.14953	16.8138	8.87875	52.8062
268	left	femur	14	24D	0	40	1.17195	12.6183	6.27163	49.7026
268	left	femur	14	24D	0	40	1.17195	12.6183	6.27163	49.7026
268	left	tibia	14	24D	0	40	1.26404	16.4539	9.64184	58.599
268	left	tibia	14	24D	0	40	1.26404	16.4539	9.64184	58.599
268	right	femur	14	24D	0	40	1.14598	12.7327	6.42104	50.4296
268	right	femur	14	24D	0	40	1.14598	12.7327	6.42104	50.4296
268	right	tibia	14	24D	0	40	1.16954	16.6418	9.55405	57.4099
268	right	tibia	14	24D	0	40	1.16954	16.6418	9.55405	57.4099
270	left	femur	14	24D	0	40	1.14987	13.2293	6.88157	52.0178
270	left	femur	14	24D	0	40	1.14987	13.2293	6.88157	52.0178
270	left	tibia	14	24D	0	40	1.23721	18.3879	10.7919	58.6901
270	left	tibia	14	24D	0	40	1.23721	17.8336	10.7919	60.5142
270	right	femur	14	24D	0	40	1.14207	13.6602	6.68158	48.9128
270	right	femur	14	24D	0	40	1.14207	13.6602	6.68158	48.9128
270	right	tibia	14	24D	0	40	1.30823	17.7486	9.91399	55.8578
270	right	tibia	14	24D	0	40	1.30823	17.7486	9.91399	55.8578

## Sheet: Melatonin
treatment	time	melatonin	remarks
12L:12D	444	3.97711
12L:12D	444	20.7788
12L:12D	444	36.6021
12L:12D	444	19.815
12L:12D	444	22.5913
24D	444	32.1327
24D	444	4.20927
24D	444	14.1945
24D	444		blood sample failed, hemolysis
24D	444		blood sample failed, hemolysis
24L	444	48.8514
24L	444	4.09318
24L	444	202.027
24L	444	8.76198
24L	444		blood sampling failed, too little sample
12L:12D	450	3.62911
12L:12D	450	51.286
12L:12D	450	35.7298
12L:12D	450	4.67397
12L:12D	450	15.8613
24D	450	94.1664
24D	450	12.1789
24D	450	5.37199
24D	450	6.42117
24D	450	32.5035
24L	450	8.41004
24L	450		blood sampling failed, too little sample
24L	450	21.5029
24L	450	19.3339
24L	450	19.2137
12L:12D	456	7.70703
12L:12D	456	9.58428
12L:12D	456	3.97711
12L:12D	456	8.17557
24D	456	14.5511
24D	456	3.39728
24D	456	29.6676
24D	456	7.35595
24D	456	10.8797
24L	456	3.04976
24L	456	4.09318
24L	456	3.74508
24L	456	71.9798
12L:12D	462	3.2814
12L:12D	462	4.44156
12L:12D	462		blood sampling failed, too little sample
12L:12D	462	21.3821
12L:12D	462	21.8654
12L:12D	462	6.77147
24L	462		blood sampling failed, too little sample
24L	462	3.51318
24L	462	6.53791
24L	462	495.194	outlier removed from analysis
24L	462	11.1156
24L	462	10.8797
24D	462	162.443
24D	462	12.2972
24D	462	6.42117
24D	462	4.90652
24D	462	7.94124

## Sheet: GH&IGF-1
Sample	Treatment	Hatched	GH	IGF1	Remarks
76	24L	492	1994.68	696.497	mono GH
77	24L	492	1767.1	601.576
78	24L	492	1790.36	501.547
79	24L	492	2471.47	520.662
80	24L	492	2188.18	691.662
81	24D	492	1885.15	642.048
81	24D	492	2299.25	593.943
82	24D	492	2318.9	448.402
83	24D	492	1894.79	622.651
85	24D	492	1650.27	540.429
86	24D	492	2162.14	546.76
87	24D	492	2658.15	621.887
93	12L:12D	492	2269.43	630.516
96	12L:12D	492	1840.47	674.508
97	12L:12D	492	1587.96	705.183
98	12L:12D	492	1662.92	602.689
99	12L:12D	492	1066.23	588.321
100	12L:12D	492	1259.89	499.633
101	12L:12D	492	1619.12	656.487
102	12L:12D	492	1238.48	553.428
105	12L:12D	492	1658.25	696.015
106	12L:12D	492	1510.48	609.44
107	24L	495	1661.2	582.045
108	24L	495	2496.25
109	24L	495	1882.63	697.955
110	24L	495	2103.26	601.812
111	24L	495	1902.24	502.932
112	24L	495	2083.73	587.069
114	24L	495	1638.9	598.381
115	24L	495	2365.1	528.628
116	24D	495	2825.04	560.589	hemolyse GH
117	24D	495	1894.47	652.148
118	24D	495	2166.2	622.359
119	24D	495	3879.79	695.525
120	24D	495	2429.47	583.463
121	24D	495	2528.28	564.409
122	24D	495	2682.03	614.624
123	24D	495	2286.18	506.882	mono GH
124	24D	495	1345.86	558.199	hemolyse GH
125	24D	495	2339.71	461.141
126	24D	495	2061.41	723.135
127	24D	495	3109.47	563.456
128	24D	495	3212.98	640.23
129	24D	495	2306.93	605.98
130	24D	495	2084.87	661.299
131	24D	495	3391.77	608.96
132	12L:12D	495	2498.18	644.935
133	12L:12D	495	1796.96	648.857
134	12L:12D	495	2063.75	630.454
135	12L:12D	495	2161.82	539.581
136	12L:12D	495	2012.2	590.239
137	12L:12D	495	2096.91	636.288
138	12L:12D	495	1535.6	803.669
140	12L:12D	495	1842.35	560.684
141	12L:12D	495	2223.65	596.76
142	12L:12D	495	1694.65	576.855
143	12L:12D	495	1525.64	532.135
144	24L	498	1590.08	631.963
152	12L:12D	498	2488.69	594.068
157	12L:12D	498	2040.55	522.924
158	12L:12D	498	2096.07	675.449
161	24D	498	1593.2	592.165
163	24D	498	1349.57	526.486

## Sheet: BoneData
Day	Number	Treatment	Bone	Weight	Length	Width	Depth	TD
0	1	24L	Femur	0.19	20.995	1.5	1.51
0	1	24L	Tibia	0.25	28.91	1.495	1.365
0	1	24L	Femur		20.81	1.45	1.445
0	1	24L	Tibia		29.375	1.35	1.275
0	2	24L	Femur	0.18	20.17	1.6	1.55
0	2	24L	Tibia	0.21	25.85	1.495	1.545
0	2	24L	Femur	0.2	21.26	1.495	1.535
0	2	24L	Tibia	0.31	29.1	1.63	1.4
0	3	24L	Femur	0.19	20.675	1.63	1.46
0	3	24L	Tibia	0.27	27.625	1.505	1.355
0	3	24L	Femur	0.18	20.9	1.555	1.51
0	3	24L	Tibia	0.23	28.775	1.435	1.41
0	4	24L	Femur	0.18	20.8	1.465	1.475
0	4	24L	Tibia	0.2	27.43	1.42	1.24
0	4	24L	Femur	0.22	21.075	1.455	1.46
0	4	24L	Tibia	0.2	29.075	1.465	1.28
0	5	24L	Femur	0.11		1.55	1.47
0	5	24L	Tibia	0.17	26.635	1.515	1.41
0	5	24L	Femur	0.19	20.79	1.455	1.57
0	5	24L	Tibia	0.26	29.305	1.445	1.41
0	6	24L	Femur	0.17	20.7	1.64	1.54
0	6	24L	Tibia	0.25	27.655	1.59	1.505
0	6	24L	Femur	0.17	21.02	1.575	1.465
0	6	24L	Tibia	0.25	29.29	1.555	1.405
0	7	24L	Femur	0.19	21.39	1.63	1.605
0	7	24L	Tibia	0.28	28.415	1.635	1.515
0	7	24L	Femur	0.19	21.01	1.57	1.535
0	7	24L	Tibia	0.29	28.685	1.49	1.405
0	8	24L	Femur	0.16	21.465	1.51	1.42
0	8	24L	Tibia	0.26	29.57	1.515	1.405
0	8	24L	Femur	0.15	21.695	1.38	1.395
0	8	24L	Tibia	0.24	30.485	1.325	1.395
0	9	24L	Femur	0.15	20.1	1.625	1.415
0	9	24L	Tibia	0.26	26.955	1.625	1.165
0	9	24L	Femur	0.19	20.76	1.425	1.54
0	9	24L	Tibia	0.25	28.375	1.44	1.4
0	10	24L	Femur	0.19	21.655	1.485	1.495
0	10	24L	Tibia	0.28	30.595	1.59	1.35
0	10	24L	Femur	0.21	21.73	1.445	1.455
0	10	24L	Tibia	0.28	30.73	1.43	1.26
0	11	24L	Femur	0.19	20.855	1.485	1.47
0	11	24L	Tibia	0.28	26.63	1.53	1.515
0	11	24L	Femur	0.15	21.175	1.405	1.36
0	11	24L	Tibia	0.26	30.045	1.34	1.3
0	12	24L	Femur	0.16	19.905	1.635	1.485
0	12	24L	Tibia	0.26	27.46	1.535	1.435
0	12	24L	Femur	0.17	20.345	1.46	1.495
0	12	24L	Tibia	0.24	27.4	1.455	1.3
0	13	24L	Femur	0.2	21.815	1.55	1.5
0	13	24L	Tibia	0.28		1.555	1.45
0	13	24L	Femur	0.18	22.44	1.565	1.54
0	13	24L	Tibia	0.28	30.565	1.465	1.385
0	14	24L	Femur	0.21	21.785	1.625	1.555
0	14	24L	Tibia	0.33	31.58	1.57	1.535
0	14	24L	Femur	0.22	22.88	1.52	1.56
0	14	24L	Tibia	0.33	31.065	1.475	1.405
0	15	24L	Femur	0.2	21.68	1.635	1.43
0	15	24L	Tibia	0.28	29.035	1.505	1.34
0	15	24L	Femur	0.2	21.77	1.515	1.525
0	15	24L	Tibia	0.28	29.44	1.38	1.32
0	16	12L:12D	Femur	0.2	21.755	1.605	1.565
0	16	12L:12D	Tibia	0.39	30.625	1.61	1.49
0	16	12L:12D	Femur	0.18		1.55	1.45
0	16	12L:12D	Tibia	0.31	30.565	1.51	1.42
0	17	24D	Femur	0.19	22.38	1.51	1.44
0	17	24D	Tibia	0.3	30.865	1.505	1.395
0	17	24D	Femur	0.22	22.82	1.48	1.55
0	17	24D	Tibia	0.3	30.75	1.43	1.36
0	18	24L	Femur	0.2	22.265	1.565	1.585
0	18	24L	Tibia	0.33	31.545	1.62	1.52
0	18	24L	Femur	0.21	22.845	1.485	1.545
0	18	24L	Tibia	0.31	30.86	1.535	1.42
0	19	24L	Femur	0.19	22.155	1.585	1.53
0	19	24L	Tibia	0.24	28.535	1.61	1.465
0	19	24L	Femur	0.18	22.435	1.425	1.5
0	19	24L	Tibia	0.27	30.785	1.375	1.29
0	20	24L	Femur	0.19	25.305	1.405	1.495
0	20	24L	Tibia	0.25	29.215	1.51	1.45
0	20	24L	Femur	0.2	21.935	1.425	1.48
0	20	24L	Tibia	0.28	30.425	1.455	1.325
0	21	24L	Femur	0.21	22.075	1.625	1.55
0	21	24L	Tibia	0.28	28.645	1.585	1.545
0	21	24L	Femur	0.25	22.45	1.555	1.615
0	21	24L	Tibia	0.32	31.055	1.5	1.415
0	22	24L	Femur	0.21	23.275	1.605	1.58
0	22	24L	Tibia	0.3	30.65	1.64	1.54
0	22	24L	Femur	0.23	22.945	1.5	1.515
0	22	24L	Tibia	0.33	30.665	1.53	1.37
0	23	24L	Femur	0.24	22.055	1.69	1.605
0	23	24L	Tibia	0.18		1.655	1.535
0	23	24L	Femur	0.23	22.215	1.66	1.64
0	23	24L	Tibia	0.32	30.55	1.545	1.5
0	24	24L	Femur	0.2	21.635	1.53	1.595
0	24	24L	Tibia	0.32	30.605	1.625	1.545
0	24	24L	Femur	0.2	21.445	1.55	1.635
0	24	24L	Tibia	0.31	30.72	1.58	1.48
0	25	24L	Femur	0.2	22.275	1.52	1.475
0	25	24L	Tibia	0.34		1.565	1.41
0	25	24L	Femur	0.18	22.25	1.48	1.585
0	25	24L	Tibia	0.29	31.115	1.495	1.42
0	26	24L	Femur	0.2	22.94	1.585	1.585
0	26	24L	Tibia	0.3	31.19	1.63	1.545
0	26	24L	Femur	0.19		1.415	1.555
0	26	24L	Tibia	0.31	31.03	1.545	1.415
0	27	24L	Femur	0.22	22.785	1.51	1.505
0	27	24L	Tibia	0.25		1.555	1.45
0	27	24L	Femur	0.19	23.205	1.47	1.52
0	27	24L	Tibia	0.29	31.46	1.505	1.4
0	28	24L	Femur	0.17	20.955	1.54	1.44
0	28	24L	Tibia	0.25		1.46	1.395
0	28	24L	Femur	0.18	21.375	1.53	1.44
0	28	24L	Tibia	0.28	29.32	1.51	1.345
0	29	24L	Femur	0.18	21.625	1.67	1.56
0	29	24L	Tibia	0.28	28.675	1.635	1.485
0	29	24L	Femur	0.2	21.52	1.53	1.6
0	29	24L	Tibia	0.3	29.685	1.52	1.395
0	30	24D	Femur	0.2	22.86	1.575	1.45
0	30	24D	Tibia	0.3	31.05	1.47	1.445
0	30	24D	Femur	0.2	22.84	1.41	1.52
0	30	24D	Tibia	0.3	31.05	1.39	1.35
0	31	24D	Femur	0.22	22.49	1.665	1.6
0	31	24D	Tibia	0.27	31.02	1.65	1.55
0	31	24D	Femur	0.2	22.59	1.56	1.545
0	31	24D	Tibia	0.33	31.605	1.575	1.485
0	32	24D	Femur	0.22		1.515	1.445
0	32	24D	Tibia	0.2	28.91	1.485	1.395
0	32	24D	Femur	0.2	22.67	1.51	1.48
0	32	24D	Tibia	0.32	30.875	1.405	1.355
0	33	12L:12D	Femur	0.21	23.28	1.54	1.445
0	33	12L:12D	Tibia	0.32	31.225	1.48	1.425
0	33	12L:12D	Femur	0.21	22.65	1.61	1.58
0	33	12L:12D	Tibia	0.31	31.53	1.545	1.455
0	34	12L:12D	Femur	0.22	22.27	1.545	1.545
0	34	12L:12D	Tibia	0.31	31.07	1.555	1.525
0	34	12L:12D	Femur	0.23	21.51	1.67	1.665
0	34	12L:12D	Tibia	0.3	30.955	1.595	1.535
0	35	12L:12D	Femur	0.22	23.585	1.595	1.58
0	35	12L:12D	Tibia	0.31	30.525	1.635	1.53
0	35	12L:12D	Femur	0.23	22.385	1.795	1.79
0	35	12L:12D	Tibia	0.32	30.92	1.785	1.595
0	36	24L	Femur	0.18	21.67	1.58	1.575
0	36	24L	Tibia		30.44
0	36	24L	Femur	0.19	21.24	1.57	1.68
0	36	24L	Tibia	0.32	30.735	1.605	1.555
0	37	24L	Femur	0.22	22.385	1.425	1.3
0	37	24L	Tibia	0.33	30.8	1.375	1.21
0	37	24L	Femur	0.19	22.22	1.4	1.455
0	37	24L	Tibia	0.28	31.03	1.32	1.245
0	38	24L	Femur	0.2	22.145	1.51	1.47
0	38	24L	Tibia	0.29	30.735	1.545	1.405
0	38	24L	Femur	0.18	21.42	1.595	1.56
0	38	24L	Tibia	0.3	30.98	1.42	1.2885
0	39	24L	Femur	0.23	22.885	1.635	1.57
0	39	24L	Tibia	0.36	31.265	1.61	1.535
0	39	24L	Femur	0.23	22.89	1.755	1.78
0	39	24L	Tibia	0.33	31.375	1.68	1.535
0	40	24L	Femur	0.2	22.4	1.595	1.525
0	40	24L	Tibia	0.29	31.08	1.585	1.475
0	40	24L	Femur	0.2	21.925	1.69	1.62
0	40	24L	Tibia	0.31	31.38	1.67	1.465
0	41	24L	Femur	0.2	22.015	1.63	1.48
0	41	24L	Tibia	0.3	30.605	1.545	1.445
0	41	24L	Femur	0.18	21.66	1.53	1.59
0	41	24L	Tibia	0.31	31.11	1.405	1.47
0	42	24L	Femur	0.2	22.755	1.495
0	42	24L	Tibia	0.34
0	42	24L	Femur	0.18	22.005	1.5065	1.7
0	42	24L	Tibia	0.29	31.575	1.51	1.375
0	43	24D	Femur	0.19	21.365	1.51	1.45
0	43	24D	Tibia	0.26	29.839	1.455	1.46
0	43	24D	Femur	0.2	22.07	1.625	1.595
0	43	24D	Tibia	0.28	30.51	1.52	1.415
0	44	24D	Femur	0.21	22.685	1.585	1.55
0	44	24D	Tibia	0.33	30.87	1.62	1.485
0	44	24D	Femur	0.2	21.71	1.61	1.575
0	44	24D	Tibia	0.3	30.72	1.62	1.435
0	45	24D	Femur	0.17	21.755	1.52	1.54
0	45	24D	Tibia	0.27	30.045	1.6	1.495
0	45	24D	Femur	0.18	21.51	1.51	1.615
0	45	24D	Tibia	0.27	30.45	1.545	1.465
0	46	24D	Femur	0.2	21.885	1.645	1.53
0	46	24D	Tibia	0.29	29.87	1.595	1.47
0	46	24D	Femur	0.2	21.315	1.66	1.63
0	46	24D	Tibia	0.33	29.515	1.57	1.525
0	47	24D	Femur	0.19	21.25	1.56	1.46
0	47	24D	Tibia	0.28	29.745	1.54	1.425
0	47	24D	Femur	0.18		1.43	1.605
0	47	24D	Tibia	0.28	30.255	1.51	1.405
0	48	24L	Femur	0.2	22.155	1.615	1.435
0	48	24L	Tibia	0.31	29.86	1.51	1.33
0	48	24L	Femur	0.21	21.355	1.57	1.845
0	48	24L	Tibia	0.29	30.275	1.525	1.38
0	49	24L	Femur			1.635	1.605
0	49	24L	Tibia	0.31	29.78	1.67	1.53
0	49	24L	Femur	0.22		1.775	1.625
0	49	24L	Tibia	0.28	29.935	1.63	1.555
0	50	24L	Femur	0.2	20.685	1.505	1.4
0	50	24L	Tibia	0.3	27.53	1.425	1.375
0	50	24L	Femur	0.19	20.835	1.45	1.52
0	50	24L	Tibia	0.25	27.645	1.36	1.21
0	51	24L	Femur	0.21	22.04	1.51	1.405
0	51	24L	Tibia	0.29	29.99	1.455	1.36
0	51	24L	Femur	0.18	21.57	1.555	1.57
0	51	24L	Tibia	0.29	30.13	1.51	1.39
0	52	24L	Femur	0.22	21.43	1.59	1.51
0	52	24L	Tibia	0.27	29.92	1.58	1.435
0	52	24L	Femur	0.2	21.17	1.57	1.58
0	52	24L	Tibia	0.28	30.059	1.565	1.375
0	53	24L	Femur	0.19	22.06	1.465	1.41
0	53	24L	Tibia	0.26	30.105	1.43	1.415
0	53	24L	Femur	0.13		1.575	1.65
0	53	24L	Tibia	0.28	30.595	1.49	1.475
0	54	24L	Femur	0.18	21.85	1.525	1.425
0	54	24L	Tibia	0.27	29.65	1.44	1.315
0	54	24L	Femur	0.17	20.845	1.475	1.585
0	54	24L	Tibia	0.26	30.065	1.52	1.46
0	55	12L:12D	Femur	0.2	22.15	1.58	1.475
0	55	12L:12D	Tibia	0.32	30.94	1.535	1.405
0	55	12L:12D	Femur	0.18	22.1	1.68	1.63
0	55	12L:12D	Tibia	0.31	31.03	1.645	1.48
0	56	12L:12D	Femur	0.18	21.52	1.48	1.415
0	56	12L:12D	Tibia	0.24	29.155	1.445	1.39
0	56	12L:12D	Femur	0.17	20.795	1.45	1.64
0	56	12L:12D	Tibia	0.28	29.575	1.54	1.38
0	57	12L:12D	Femur	0.21	22.335	1.465	1.435
0	57	12L:12D	Tibia	0.35	31.485	1.455	1.415
0	57	12L:12D	Femur	0.19	21.92	1.475	1.61
0	57	12L:12D	Tibia	0.31	31.35	1.48	1.54
0	59	12L:12D	Femur	0.21	22.23	1.59	1.475
0	59	12L:12D	Tibia	0.3	29.915	1.485	1.44
0	59	12L:12D	Femur	0.2	21.87	1.585	1.595
0	59	12L:12D	Tibia	0.3	29.795	1.505	1.38
0	60	12L:12D	Femur	0.21	22.075	1.425	1.315
0	60	12L:12D	Tibia	0.3	29.62	1.315	1.36
0	60	12L:12D	Femur	0.16	21.515	1.375	1.545
0	60	12L:12D	Tibia	0.25	29.69	1.4	1.285
0	61	12L:12D	Femur	0.21	21.24	1.65	1.585
0	61	12L:12D	Tibia	0.29	29.735	1.61	1.565
0	61	12L:12D	Femur	0.21	21.635	1.54	1.525
0	61	12L:12D	Tibia	0.27	30.035	1.59	1.485
0	62	12L:12D	Femur	0.18	22.19	1.58	1.53
0	62	12L:12D	Tibia	0.3		1.58	1.515
0	62	12L:12D	Femur		21.16	1.64	1.54
0	62	12L:12D	Tibia		30.405	1.675	1.595
0	63	24D	Femur	0.2	21.755	1.565	1.445
0	63	24D	Tibia	0.28	29.94	1.495	1.39
0	63	24D	Femur	0.16	22.295	1.58	1.62
0	63	24D	Tibia	0.29	30.55	1.525	1.39
0	64	24D	Femur	0.19	21.98	1.585	1.51
0	64	24D	Tibia	0.24	29.585	1.52	1.51
0	64	24D	Femur	0.17	21.875	1.605	1.69
0	64	24D	Tibia	0.29	30.915	1.575	1.545
0	65	24D	Femur	0.19	21.8	1.57	1.495
0	65	24D	Tibia	0.29	29.945	1.605	1.385
0	65	24D	Femur	0.18	21.745	1.52	1.63
0	65	24D	Tibia	0.3	31.01	1.565	1.545
0	66	24D	Femur	0.21	22.42	1.53	1.495
0	66	24D	Tibia	0.32	30.725	1.515	1.5
0	66	24D	Femur	0.18	20.94	1.5	1.515
0	66	24D	Tibia	0.28	30.85	1.45	1.42
0	67	24D	Femur	0.2	22.335	1.545	1.465
0	67	24D	Tibia	0.33	31.45	1.55	1.405
0	67	24D	Femur	0.19	21.4	1.505	1.63
0	67	24D	Tibia	0.27	31.395	1.645	1.365
0	68	24D	Femur	0.21	22.26	1.56	1.475
0	68	24D	Tibia	0.32	30.91	1.56	1.42
0	68	24D	Femur	0.2	21.325	1.58	1.645
0	68	24D	Tibia	0.28	30.77	1.49	1.45
0	69	24D	Femur	0.2	22.265	1.435	1.44
0	69	24D	Tibia	0.32	31.15	1.495	1.41
0	69	24D	Femur	0.17	21.17	1.37	1.605
0	69	24D	Tibia	0.36	30.19	1.44	1.43
0	70	24D	Femur	0.2	22.56	1.485	1.435
0	70	24D	Tibia	0.34	30.84	1.47	1.405
0	70	24D	Femur	0.23		1.615	1.66
0	70	24D	Tibia	0.3	30.835	1.59	1.435
0	71	24D	Femur	0.19	20.96	1.48	1.465
0	71	24D	Tibia	0.27	28.795	1.51	1.425
0	71	24D	Femur	0.18	20.76	1.67	1.65
0	71	24D	Tibia	0.27		1.795	1.355
0	72	24D	Femur	0.21	22.27	1.45	1.48
0	72	24D	Tibia	0.32	30.75	1.505	1.47
0	72	24D	Femur	0.19	21.875	1.48	1.63
0	72	24D	Tibia	0.31	31.34	1.62	1.5
0	73	24D	Femur	0.21	22.565	1.575	1.52
0	73	24D	Tibia	0.35	32.345	1.565	1.48
0	73	24D	Femur	0.21	22.47	1.62	1.675
0	73	24D	Tibia	0.36	31.57	1.605	1.495
0	74	24D	Femur	0.21	22.335	1.605	1.53
0	74	24D	Tibia	0.32	31.25	1.63	1.435
0	74	24D	Femur	0.19	21.68	1.59	1.6
0	74	24D	Tibia	0.3	30.82	1.59	1.515
0	75	24D	Femur	0.18	21	1.415	1.425
0	75	24D	Tibia	0.25	29.37	1.455	1.39
0	75	24D	Femur	0.19	20.68	1.425	1.67
0	75	24D	Tibia	0.28	29.96	1.6	1.485
0	76	24L	Femur	0.2	22.19	1.485	1.395
0	76	24L	Tibia	0.29	31.04	1.455	1.345
0	76	24L	Femur	0.25	22.605	1.535	1.535
0	76	24L	Tibia	0.32	31.405	1.57	1.265
0	77	24L	Femur	0.21		1.54	1.445
0	77	24L	Tibia	0.31	31.02	1.52	1.385
0	77	24L	Femur	0.23	22.34	1.56	1.605
0	77	24L	Tibia	0.38	31.525	1.66	1.425
0	78	24L	Femur	0.21	21.765	1.565	1.405
0	78	24L	Tibia	0.29	30.415	1.43	1.305
0	78	24L	Femur	0.21	22.04	1.44	1.48
0	78	24L	Tibia	0.28	30.585	1.405	1.27
0	79	24L	Femur	0.19	22.945	1.49	1.425
0	79	24L	Tibia	0.31	31.32	1.425	1.44
0	79	24L	Femur	0.2	23.22	1.505	1.415
0	79	24L	Tibia	0.29	31.52	1.365	1.34
0	80	24L	Femur	0.2	22.945	1.655	1.57
0	80	24L	Tibia	0.32	31.53	1.645	1.52
0	80	24L	Femur	0.2	22.37	1.565	1.57
0	80	24L	Tibia	0.29	31.35	1.49	1.385
0	81	24D	Femur	0.19	21.13	1.555	1.455
0	81	24D	Tibia	0.28	30.42	1.555	1.385
0	81	24D	Femur	0.2	21.105	1.565	1.69
0	81	24D	Tibia	0.3	30.732	1.505	1.43
0	82	24D	Femur	0.19	23.445	1.56	1.345
0	82	24D	Tibia	0.3	30.865	1.43	1.375
0	82	24D	Femur	0.21	22.315	1.66	1.64
0	82	24D	Tibia	0.29	31.015	1.585	1.54
0	83	24D	Femur	0.17	21.73	1.4	1.25
0	83	24D	Tibia	0.29	30.37	1.33	1.155
0	83	24D	Femur	0.19	21.28	1.43	1.495
0	83	24D	Tibia	0.28	30.825	1.36	1.175
0	84	24D	Femur	0.2	22.03	1.46	1.29
0	84	24D	Tibia	0.3	30.94	1.34	1.27
0	84	24D	Femur	0.17	21.93	1.445	1.68
0	84	24D	Tibia	0.3	30.795	1.38	1.385
0	85	24D	Femur	0.17	22.16	1.47	1.425
0	85	24D	Tibia	0.29	30.175	1.505	1.385
0	85	24D	Femur	0.21	21.615	1.505	1.455
0	85	24D	Tibia	0.31	30.725	1.605	1.47
0	86	24D	Femur	0.21	21.535	1.545	1.54
0	86	24D	Tibia	0.29	30.115	1.595	1.495
0	86	24D	Femur	0.21		1.58	1.815
0	86	24D	Tibia	0.29	30.715	1.56	1.485
0	87	24D	Femur	0.19	21.755	1.54	1.43
0	87	24D	Tibia	0.3	31.065	1.47	1.36
0	87	24D	Femur	0.21	21.635	1.465	1.54
0	87	24D	Tibia	0.3	30.89	1.37	1.27
0	88	24D	Femur	0.2	21.51	1.58	1.485
0	88	24D	Tibia	0.29	29.31	1.54	1.47
0	88	24D	Femur	0.17	21.125	1.565	1.61
0	88	24D	Tibia	0.3	29.58	1.565	1.46
0	89	24D	Femur	0.23	22.375	1.625	1.625
0	89	24D	Tibia	0.35	30.865	1.705	1.57
0	89	24D	Femur	0.24	21.71	1.56	1.625
0	89	24D	Tibia	0.31	30.565	1.65	1.51
0	90	24D	Femur	0.16	20.155	1.53	1.495
0	90	24D	Tibia	0.26	28.3325	1.535	1.455
0	90	24D	Femur	0.15	20.455	1.465	1.425
0	90	24D	Tibia	0.23	28.42	1.54	1.38
0	91	24D	Femur	0.21	22.625	1.57	1.48
0	91	24D	Tibia	0.33	30.81	1.505	1.445
0	91	24D	Femur	0.23	21.79	1.6	1.715
0	91	24D	Tibia	0.3	31.02	1.51	1.405
0	92	24D	Femur	0.2	21.96	1.555	1.425
0	92	24D	Tibia	0.31	30.175	1.51	1.375
0	92	24D	Femur	0.21	21.77	1.45	1.485
0	92	24D	Tibia	0.3	30.67	1.355	1.335
0	93	12L:12D	Femur	0.21	22.74	1.485	1.395
0	93	12L:12D	Tibia	0.29	31.09	1.46	1.36
0	93	12L:12D	Femur	0.22	23.03	1.56	1.7
0	93	12L:12D	Tibia	0.35	31.64	1.515	1.33
0	94	12L:12D	Femur	0.19	22.165	1.505	1.41
0	94	12L:12D	Tibia	0.29	29.825	1.455	1.395
0	94	12L:12D	Femur	0.19	21.18	1.5	1.6
0	94	12L:12D	Tibia	0.28	30.165	1.485	1.325
0	95	12L:12D	Femur	0.22	22.37	1.49	1.41
0	95	12L:12D	Tibia	0.32	30.92	1.46	1.36
0	95	12L:12D	Femur	0.24	21.92	1.555	1.615
0	95	12L:12D	Tibia	0.35	30.975	1.45	1.42
0	96	12L:12D	Femur	0.2	22.46	1.51	1.53
0	96	12L:12D	Tibia	0.29	30.66	1.58	1.485
0	96	12L:12D	Femur	0.23	22.055	1.6	1.685
0	96	12L:12D	Tibia	0.32	31.005	1.63	1.47
0	97	12L:12D	Femur	0.21	23.02	1.57	1.52
0	97	12L:12D	Tibia	0.31	31.02	1.55	1.465
0	97	12L:12D	Femur	0.22	22.06	1.61	1.655
0	97	12L:12D	Tibia	0.32	31.37	1.575	1.515
0	98	12L:12D	Femur	0.2	23.63	1.565	1.425
0	98	12L:12D	Tibia	0.35	32.465	1.47	1.375
0	98	12L:12D	Femur	0.22	23.275	1.425	1.61
0	98	12L:12D	Tibia	0.34	32.195	1.54	1.5
0	99	12L:12D	Femur	0.21	23.115	1.47	1.53
0	99	12L:12D	Tibia	0.35	31.035	1.585	1.47
0	99	12L:12D	Femur	0.2	23.38	1.38	1.365
0	99	12L:12D	Tibia	0.28	31.4	1.385	1.395
0	100	12L:12D	Femur	0.18	21.865	1.37	1.43
0	100	12L:12D	Tibia	0.27	29.965	1.47	1.365
0	100	12L:12D	Femur	0.19	21.535	1.455	1.655
0	100	12L:12D	Tibia	0.28	30.47	1.48	1.335
0	101	12L:12D	Femur	0.21	22.15	1.59	1.565
0	101	12L:12D	Tibia	0.32	31.19	1.6	1.535
0	101	12L:12D	Femur	0.21	22.285	1.565	1.635
0	101	12L:12D	Tibia	0.33	31.47	1.52	1.465
0	102	12L:12D	Femur	0.2	22.32	1.49	1.44
0	102	12L:12D	Tibia	0.3	30.96	1.51	1.375
0	102	12L:12D	Femur	0.2	22.14	1.655	1.63
0	102	12L:12D	Tibia	0.32	31.305	1.595	1.415
0	103	12L:12D	Femur	0.19	21.57	1.59	1.57
0	103	12L:12D	Tibia	0.3	29.105	1.635	1.455
0	103	12L:12D	Femur	0.2	20.625	1.49	1.455
0	103	12L:12D	Tibia	0.32	29.5	1.565	1.415
0	104	12L:12D	Femur	0.18	21.82	1.535	1.5
0	104	12L:12D	Tibia	0.26	29.735	1.51	1.495
0	104	12L:12D	Femur	0.21	21.075	1.61	1.675
0	104	12L:12D	Tibia	0.26	30.125	1.665	1.53
0	105	12L:12D	Femur	0.26		1.685	1.64
0	105	12L:12D	Tibia	0.34	31.265	1.715	1.53
0	105	12L:12D	Femur	0.26	22.345	1.625	1.64
0	105	12L:12D	Tibia	0.33	31.69	1.61	1.42
0	106	12L:12D	Femur	0.18	22.32	1.53	1.41
0	106	12L:12D	Tibia	0.29	30.675	1.495	1.33
0	106	12L:12D	Femur	0.19	22.265	1.415	1.355
0	106	12L:12D	Tibia	0.28	30.975	1.4	1.245
0	107	24L	Femur		21.54	1.57	1.49
0	107	24L	Tibia			1.515	1.48
0	107	24L	Femur	0.18	21.09	1.435	1.52
0	107	24L	Tibia	0.27	29.74	1.41	1.34
0	108	24L	Femur	0.21	22.435	1.605	1.49
0	108	24L	Tibia	0.31	31.025	1.52	1.45
0	108	24L	Femur	0.22	22.925	1.625	1.7
0	108	24L	Tibia	0.31		1.46	1.475
0	109	24L	Femur	0.22	22.085	1.595	1.48
0	109	24L	Tibia	0.34	31.02	1.53	1.45
0	109	24L	Femur	0.23	23.425	1.605	1.645
0	109	24L	Tibia	0.32	31.165	1.545	1.395
0	110	24L	Femur	0.21	21.93	1.41	1.485
0	110	24L	Tibia	0.31	30.55	1.54	1.425
0	110	24L	Femur	0.21	22.33	1.615	1.57
0	110	24L	Tibia	0.3	30.86	1.455	1.47
0	111	24L	Femur	0.2	21.965	1.56	1.435
0	111	24L	Tibia	0.28	30.01	1.465	1.4
0	111	24L	Femur	0.22	22.39	1.56	1.565
0	111	24L	Tibia	0.31	30.615	1.56	1.355
0	112	24L	Femur	0.21	22.535	1.49	1.29
0	112	24L	Tibia	0.31	31.335	1.465	1.155
0	112	24L	Femur	0.18	23.315	1.575	1.675
0	112	24L	Tibia	0.31	31.585	1.44	1.38
0	113	24L	Femur	0.18		1.57	1.215
0	113	24L	Tibia	0.25	29.635	1.33	1.205
0	113	24L	Femur	0.18	21.95	1.45	1.47
0	113	24L	Tibia	0.25	30.695	1.475	1.21
0	114	24L	Femur	0.17	21.085	1.535	1.445
0	114	24L	Tibia	0.29	29.435	1.465	1.425
0	114	24L	Femur	0.2	20.87	1.575	1.55
0	114	24L	Tibia	0.31	29.475	1.465	1.455
0	115	24L	Femur	0.21	23.305	1.67	1.595
0	115	24L	Tibia	0.35	32.025	1.655	1.575
0	115	24L	Femur	0.22	21.865	1.58	1.495
0	115	24L	Tibia	0.31	30.9	1.445	1.46
0	116	24D	Femur	0.22	21.545	1.68	1.55
0	116	24D	Tibia	0.29	28.27	1.625	1.53
0	116	24D	Femur	0.22	21.475	1.645	1.63
0	116	24D	Tibia	0.33	29.82	1.68	1.68
0	117	24D	Femur	0.24		1.725	1.6
0	117	24D	Tibia	0.31		1.76	1.43
0	117	24D	Femur	0.24	21.355	1.595	1.555
0	117	24D	Tibia	0.3	29.425	1.555	1.395
0	118	24D	Femur	0.17	21.41	1.51	1.49
0	118	24D	Tibia	0.27	29.64	1.535	1.425
0	118	24D	Femur	0.19	22.035	1.505	1.51
0	118	24D	Tibia	0.28	30.32	1.445	1.34
0	119	24D	Femur	0.22	23.275	1.615	1.535
0	119	24D	Tibia	0.36	32.48	1.565	1.525
0	119	24D	Femur	0.24	23.565	1.485	1.615
0	119	24D	Tibia	0.35	32.845	1.45	1.435
0	120	24D	Femur	0.22	22.175	1.62	1.49
0	120	24D	Tibia	0.34	30.7	1.55	1.41
0	120	24D	Femur	0.28
0	120	24D	Tibia	0.34	31.045	1.485	1.47
0	121	24D	Femur	0.22	22.895	1.68	1.645
0	121	24D	Tibia	0.35	31.41	1.65	1.65
0	121	24D	Femur	0.24	23.175	1.64	1.66
0	121	24D	Tibia	0.37	31.705	1.56	1.54
0	122	24D	Femur	0.22	22.02	1.56	1.585
0	122	24D	Tibia	0.33		1.65	1.545
0	122	24D	Femur	0.23	22.085	1.61	1.56
0	122	24D	Tibia	0.31	30.95	1.47	1.535
0	123	24D	Femur	0.2	22.42	1.6	1.54
0	123	24D	Tibia	0.35	31.63	1.56	1.525
0	123	24D	Femur	0.2	23.48	1.535	1.625
0	123	24D	Tibia	0.31	31.31	1.505	1.39
0	124	24D	Femur	0.17	21.085	1.345	1.32
0	124	24D	Tibia	0.24	29.46	1.35	1.28
0	124	24D	Femur	0.15	20.925	1.235	1.315
0	124	24D	Tibia	0.22	29.805	1.235	1.115
0	125	24D	Femur	0.22	22.005	1.58	1.565
0	125	24D	Tibia	0.33	30.8	1.585	1.53
0	125	24D	Femur	0.22	22.355	1.66	1.76
0	125	24D	Tibia	0.33	30.985	1.68	1.54
0	126	24D	Femur	0.23	23.53	1.67	1.54
0	126	24D	Tibia	0.33	31.98	1.63	1.495
0	126	24D	Femur	0.22	22.72	1.555	1.525
0	126	24D	Tibia	0.35	31.105	1.52	1.48
0	127	24D	Femur	0.18	21.61	1.44	1.535
0	127	24D	Tibia	0.29	30.51	1.575	1.485
0	127	24D	Femur	0.2	22.105	1.46	1.54
0	127	24D	Tibia	0.31	30.57	1.465	1.27
0	128	24D	Femur	0.18	21.315	1.59	1.535
0	128	24D	Tibia	0.28	29.77	1.54	1.495
0	128	24D	Femur	0.19	21.435	1.575	1.68
0	128	24D	Tibia	0.3	30.4	1.555	1.44
0	129	24D	Femur	0.21	20.805	1.625	1.415
0	129	24D	Tibia	0.32	30.005	1.465	1.365
0	129	24D	Femur	0.23	22.68	1.605	1.545
0	129	24D	Tibia	0.33	31.15	1.45	1.385
0	131	24D	Femur	0.2	21.815	1.6	1.43
0	131	24D	Tibia	0.29	30.69	1.49	1.375
0	131	24D	Femur	0.22	23.13	1.585	1.64
0	131	24D	Tibia	0.29	31.215	1.465	1.335
0	132	12L:12D	Femur	0.2	23.29	1.625	1.57
0	132	12L:12D	Tibia	0.34	31.325	1.615	1.48
0	132	12L:12D	Femur	0.2	21.885	1.575	1.51
0	132	12L:12D	Tibia	0.33	30.8	1.53	1.38
0	133	12L:12D	Femur	0.21	23.06	1.52	1.5
0	133	12L:12D	Tibia	0.32	31.63	1.58	1.415
0	133	12L:12D	Femur	0.2	23.385	1.39	1.45
0	133	12L:12D	Tibia	0.31	31.275	1.44	1.285
0	134	12L:12D	Femur	0.2	22.7	1.555	1.56
0	134	12L:12D	Tibia	0.31	30.77	1.595	1.515
0	134	12L:12D	Femur	0.19	21.715	1.41	1.4075
0	134	12L:12D	Tibia	0.3	29.925	1.475	1.42
0	135	12L:12D	Femur	0.21	22.185	1.555	1.4
0	135	12L:12D	Tibia	0.33	31.24	1.485	1.33
0	135	12L:12D	Femur	0.22	23.235	1.43	1.345
0	135	12L:12D	Tibia	0.3	31.36	1.285	1.18
0	136	12L:12D	Femur	0.22	22.6	1.46	1.405
0	136	12L:12D	Tibia	0.34	31.17	1.395	1.38
0	136	12L:12D	Femur	0.22	23.465	1.47	1.525
0	136	12L:12D	Tibia	0.34	31.71	1.47	1.31
0	137	12L:12D	Femur	0.23	22.235	1.7	1.55
0	137	12L:12D	Tibia	0.34	31.245	1.55	1.57
0	137	12L:12D	Femur	0.25	21.675	1.695	1.66
0	137	12L:12D	Tibia	0.34	31.095	1.675	1.485
0	138	12L:12D	Femur	0.22	23.33	1.565	1.475
0	138	12L:12D	Tibia	0.32	30.955	1.475	1.475
0	138	12L:12D	Femur	0.24	22.86	1.555	1.575
0	138	12L:12D	Tibia	0.31	31.225	1.445	1.425
0	139	12L:12D	Femur			1.49	1.445
0	139	12L:12D	Tibia	0.32	29.915	1.515	1.35
0	139	12L:12D	Femur	0.22	21.855	1.42	1.48
0	139	12L:12D	Tibia	0.27	30.455	1.395	1.29
0	140	12L:12D	Femur	0.22	23.605	1.65	1.55
0	140	12L:12D	Tibia	0.34	31.37	1.595	1.495
0	140	12L:12D	Femur	0.25	22.51	1.565	1.625
0	140	12L:12D	Tibia	0.35	30.97	1.52	1.39
0	141	12L:12D	Femur	0.2	23.245	1.53	1.395
0	141	12L:12D	Tibia	0.3	31.025	1.48	1.27
0	141	12L:12D	Femur	0.2	22.535	1.51	1.505
0	141	12L:12D	Tibia	0.32	31.095	1.49	1.315
0	142	12L:12D	Femur	0.19	22.09	1.64	1.615
0	142	12L:12D	Tibia	0.3	30.615	1.655	1.565
0	142	12L:12D	Femur	0.21	22.465	1.645	1.63
0	142	12L:12D	Tibia	0.32	30.945	1.66	1.52
0	143	12L:12D	Femur	0.2	21.745	1.7	1.61
0	143	12L:12D	Tibia			1.68	1.485
0	143	12L:12D	Femur	0.19	21.065	1.62	1.61
0	143	12L:12D	Tibia	0.29	29.875	1.49	1.38
0	144	24L	Femur	0.22	23.07	1.635	1.61
0	144	24L	Tibia	0.22	28.905	1.645	1.55
0	144	24L	Femur	0.19	21.02	1.54	1.55
0	144	24L	Tibia	0.29	29.75	1.625	1.375
0	145	24L	Femur	0.21	21.67	1.65	1.56
0	145	24L	Tibia	0.31	30.68	1.575	1.54
0	145	24L	Femur	0.21	22.37	1.615	1.7
0	145	24L	Tibia	0.33	31.19	1.68	1.53
0	146	12L:12D	Femur	0.21	21.795	1.575	1.485
0	146	12L:12D	Tibia	0.3	29.83	1.54	1.42
0	146	12L:12D	Femur	0.2	21.505	1.45	1.295
0	146	12L:12D	Tibia	0.29	30.34	1.55	1.395
0	147	12L:12D	Femur	0.19	21.425	1.74	1.66
0	147	12L:12D	Tibia	0.31	30.455	1.705	1.61
0	147	12L:12D	Femur	0.2	21.775	1.74	1.695
0	147	12L:12D	Tibia	0.34	30.645	1.875	1.635
0	149	12L:12D	Femur	0.21	21.985	1.625	1.565
0	149	12L:12D	Tibia	0.32	30.07	1.615	1.535
0	149	12L:12D	Femur	0.21	21.38	1.71	1.685
0	149	12L:12D	Tibia	0.3	30.485	1.61	1.53
0	150	12L:12D	Femur	0.19	22.44	1.595	1.46
0	150	12L:12D	Tibia	0.29	31.275	1.51	1.39
0	150	12L:12D	Femur	0.18	22.375	1.445	1.465
0	150	12L:12D	Tibia	0.31	31.49	1.37	1.21
0	151	12L:12D	Femur	0.2	21.995	1.46	1.49
0	151	12L:12D	Tibia	0.29	30.35	1.535	1.43
0	151	12L:12D	Femur	0.2	22.41	1.42	1.41
0	151	12L:12D	Tibia	0.27	30.255	1.49	1.285
0	152	12L:12D	Femur	0.21	21.36	1.525	1.535
0	152	12L:12D	Tibia	0.33	30.585	1.585	1.49
0	152	12L:12D	Femur	0.22	21.43	1.6	1.565
0	152	12L:12D	Tibia	0.33	31.035	1.57	1.43
0	153	12L:12D	Femur	0.23	22.57	1.56	1.56
0	153	12L:12D	Tibia	0.35	31.295	1.605	1.49
0	153	12L:12D	Femur	0.2	21.825	1.53	1.48
0	153	12L:12D	Tibia	0.35	31.4905	1.56	1.415
0	154	12L:12D	Femur	0.21	22.59	1.71	1.64
0	154	12L:12D	Tibia	0.31	31.245	1.68	1.6
0	154	12L:12D	Femur	0.23	23.53	1.685	1.705
0	154	12L:12D	Tibia	0.33	31.77	1.66	1.545
0	155	12L:12D	Femur	0.2	22.05	1.6	1.54
0	155	12L:12D	Tibia	0.29	30.34	1.56	1.545
0	155	12L:12D	Femur	0.21	23.005	1.59	1.66
0	155	12L:12D	Tibia	0.31	30.9	1.565	1.57
0	156	12L:12D	Femur	0.19	23.545	1.54	1.54
0	156	12L:12D	Tibia	0.3	31.49	1.575	1.475
0	156	12L:12D	Femur	0.21	23.99	1.47	1.455
0	156	12L:12D	Tibia	0.33	31.735	1.44	1.31
0	157	12L:12D	Femur	0.17	21.735	1.56	1.51
0	157	12L:12D	Tibia	0.28	29.995	1.595	1.415
0	157	12L:12D	Femur	0.16	21.065	1.455	1.49
0	157	12L:12D	Tibia	0.3	29.635	1.53	1.3
0	158	12L:12D	Femur	0.21	23.56	1.64	1.61
0	158	12L:12D	Tibia	0.32	31.055	1.685	1.505
0	158	12L:12D	Femur	0.2	23.455	1.505	1.55
0	158	12L:12D	Tibia	0.3	31.005	1.46	1.41
0	159	24D	Femur	0.19	22.09	1.455	1.485
0	159	24D	Tibia	0.27	29.7	1.52	1.465
0	159	24D	Femur	0.2	21.86	1.445	1.56
0	159	24D	Tibia	0.31	30.255	1.4	1.345
0	160	24D	Femur	0.19	21.13	1.665	1.575
0	160	24D	Tibia	0.3	30.095	1.635	1.525
0	160	24D	Femur	0.22	22.295	1.66	1.685
0	160	24D	Tibia	0.31	30.835	1.595	1.445
0	161	24D	Femur	0.22	23.08	1.68	1.545
0	161	24D	Tibia	0.31	30.965	1.615	1.49
0	161	24D	Femur	0.22	21.565	1.53	1.585
0	161	24D	Tibia	0.32	29.445	1.59	1.405
0	162	24D	Femur	0.22	23.08	1.68	1.545
0	162	24D	Tibia	0.31		1.615	1.49
0	162	24D	Femur	0.16	22.165	1.625	1.655
0	162	24D	Tibia	0.3	30.665	1.645	1.475
0	163	24D	Femur	0.18	21.425	1.565	1.63
0	163	24D	Tibia	0.28	28.625	1.635	1.59
0	163	24D	Femur			1.465	1.64
0	163	24D	Tibia	0.26	28.5	1.465	1.465
0	164	24D	Femur	0.21	23.22	1.45	1.475
0	164	24D	Tibia	0.35	30.56	1.57	1.4
0	164	24D	Femur	0.22	22.715	1.395	1.532
0	164	24D	Tibia	0.34	31.425	1.365	1.365
0	165	24D	Femur	0.2	21.715	1.585	1.56
0	165	24D	Tibia	0.28	29.84	1.58	1.53
0	165	24D	Femur	0.23	22.335	1.56	1.43
0	165	24D	Tibia	0.34	30.475	1.49	1.45
0	166	12L:12D	Femur	0.22	22.63	1.655	1.555
0	166	12L:12D	Tibia	0.31	29.34	1.595	1.54
0	166	12L:12D	Femur	0.23	23.01	1.595	1.585
0	166	12L:12D	Tibia	0.3	30.9	1.525	1.41
0	167	12L:12D	Femur	0.22	22.675	1.565	1.505
0	167	12L:12D	Tibia	0.34		1.535	1.49
0	167	12L:12D	Femur	0.22	23.1	1.475	1.495
0	167	12L:12D	Tibia	0.36	31.775	1.45	1.285
0	168	12L:12D	Femur	0.17	21.81	1.415	1.395
0	168	12L:12D	Tibia	0.25	29.97	1.445	1.38
0	168	12L:12D	Femur	0.19	21.97	1.485	1.42
0	168	12L:12D	Tibia	0.27	30.7935	1.43	1.265
0	169	24L	Femur	0.22	22.115	1.47	1.435
0	169	24L	Tibia	0.28	28	1.525	1.345
0	169	24L	Femur	0.2	21.59	1.415	1.38
0	169	24L	Tibia	0.33	29.975	1.44	1.32
0	170	24D	Femur	0.19	21.705	1.54	1.48
0	170	24D	Tibia	0.29	30.24	1.495	1.44
0	170	24D	Femur	0.22	20.935	1.62	1.565
0	170	24D	Tibia	0.29	30.625	1.475	1.355
0	171	24D	Femur	0.21	21.895	1.705	1.64
0	171	24D	Tibia	0.29	29.475	1.66	1.635
0	171	24D	Femur	0.21	21.605	1.61	1.59
0	171	24D	Tibia	0.31	29.83	1.555	1.465
0	172	24D	Femur	0.2	21.365	1.535	1.545
0	172	24D	Tibia	0.31	29.355	1.56	1.52
0	172	24D	Femur	0.22	21.535	1.52	1.485
0	172	24D	Tibia	0.33	29.88	1.47	1.34
0	173	24L	Femur	0.22	23.225	1.545	1.47
0	173	24L	Tibia	0.3	30.21	1.51	1.46
0	173	24L	Femur	0.19	21.98	1.445	1.53
0	173	24L	Tibia	0.3	30.02	1.44	1.32
0	174	24D	Femur			1.615	1.545
0	174	24D	Tibia	0.31	29.86	1.585	1.43
0	174	24D	Femur	0.19	21.36	1.615	1.55
0	174	24D	Tibia	0.3	30.305	1.475	1.5
0	175	12L:12D	Femur	0.17	21.71	1.42	1.415
0	175	12L:12D	Tibia	0.24	29.825	1.445	1.39
0	175	12L:12D	Femur	0.15	21.13	1.325	1.33
0	175	12L:12D	Tibia	0.26	29.69	1.41	1.27
0	176	12L:12D	Femur			1.44	1.39
0	176	12L:12D	Tibia	0.24	28.82	1.46	1.335
0	176	12L:12D	Femur	0.14	20.495	1.375	1.375
0	176	12L:12D	Tibia	0.23	27.62	1.335	1.33
0	177	12L:12D	Femur			1.61	1.555
0	177	12L:12D	Tibia	0.3	30.73	1.61	1.515
0	177	12L:12D	Femur	0.19	21.955	1.49	1.56
0	177	12L:12D	Tibia	0.3	30.665	1.52	1.395
0	178	12L:12D	Femur	0.19	22.365	1.56	1.48
0	178	12L:12D	Tibia	0.19	27	1.53	1.43
0	178	12L:12D	Femur	0.22	22.14	1.555	1.55
0	178	12L:12D	Tibia	0.3	29.045	1.525	1.445
0	179	24L	Femur	0.2	22.75	1.59	1.495
0	179	24L	Tibia	0.31	30.895	1.555	1.475
0	179	24L	Femur	0.21	22.64	1.545	1.55
0	179	24L	Tibia	0.31	31.355	1.45	1.33
0	180	12L:12D	Femur	0.22	23.125	1.57	1.465
0	180	12L:12D	Tibia	0.32	31.58	1.53	1.4
0	180	12L:12D	Femur	0.23	23.26	1.64	1.695
0	180	12L:12D	Tibia	0.31	31.86	1.51	1.385
0	181	24D	Femur	0.17	21.475	1.49	1.47
0	181	24D	Tibia	0.27	29.445	1.51	1.425
0	181	24D	Femur	0.19	20.955	1.465	1.5
0	181	24D	Tibia	0.27	29.34	1.415	1.32
21	1	24L	Tibia	6.43	74.24	5.62	4.83
21	1	24L	Femur	4.57	51.62	5.99	6.245
21	1	24L	Tibia	6.81	74.49	5.64	4.8
21	1	24L	Femur	4.61	51.4	5.9	6.44
21	3	24L	Tibia	5.13	68.965	5.35	4.97
21	3	24L	Femur	3.79	48.98	5.66	5.965
21	3	24L	Tibia	5.13	67.37	5.395	4.89
21	3	24L	Femur	3.77		5.74	6.065
21	4	24L	Tibia	7.67	75.06	5.975	5.585
21	4	24L	Femur	5.79	52.515	6.195	6.675
21	4	24L	Tibia	7.91	76.355	5.99	5.68
21	4	24L	Femur	5.84	53.195	6.375	6.84
21	5	24L	Tibia	7.53	74.76	6.06	5.03
21	5	24L	Femur	4.67		6.22	6.79
21	5	24L	Tibia	7.54	74.635	5.905	5.095
21	5	24L	Femur	5.15		6.45	6.585
21	6	24L	Tibia	5.33	67.82	5.15	4.62
21	6	24L	Femur	3.83	46.535	5.375	5.64
21	6	24L	Tibia
21	6	24L	Femur	3.81	46.44	5.495	5.575
21	7	24L	Tibia	5.99	72.09	5.245	4.9
21	7	24L	Femur	4.4	51.27	5.275	6.135
21	7	24L	Tibia	6.07	72.26	5.355	4.805
21	7	24L	Femur	3.9		5.7	5.91
21	8	24L	Tibia	6.29	72.62	5.51	5.415
21	8	24L	Femur	4.34	52.455	5.71	6.3
21	8	24L	Tibia	6.42	72.815	5.545	5.215
21	8	24L	Femur	4.49		5.65	6.39
21	9	24L	Tibia	6.52	76.6	5.515	5.21
21	9	24L	Femur	4.65	52.215	5.71	6.305
21	9	24L	Tibia	6.56	76.43	5.38	5.25
21	9	24L	Femur	4.07		5.715	5.785
21	10	24L	Tibia	5.51	73.125	5.51	4.815
21	10	24L	Femur	3.91	50.88	5.725	6.005
21	10	24L	Tibia	5.91		5.415	5.25
21	10	24L	Femur	4.39	51.11	5.96	6.215
21	12	24L	Tibia	5.77	71.85	5.475	4.695
21	12	24L	Femur	4.06	49.65	5.225	6.14
21	12	24L	Tibia	6.25	72.195	5.515	4.61
21	12	24L	Femur	4.53	50.23	5.51	6.285
21	13	24L	Tibia	6.03	72.09	5.275	4.91
21	13	24L	Femur	4.27	50.465	5.495	5.96
21	13	24L	Tibia	5.04		5.45	4.775
21	13	24L	Femur	4.34	49.785	5.62	6.445
21	15	24L	Tibia	5.5	71.84	5.115	4.65
21	15	24L	Femur	4.07	51.515	5.775	6.015
21	15	24L	Tibia	5.58	72.575	5.345	4.66
21	15	24L	Femur	4.07	51.325	5.785	5.725
21	16	24L	Tibia	5.35	67.48	5.43	4.705
21	16	24L	Femur	4.95	50.475	5.975	6.65
21	16	24L	Tibia	6.6	72.97	5.86	5.53
21	16	24L	Femur	4.14	47.565	6.12	6.795
21	17	24L	Tibia	6.59	71.605	5.67	5.555
21	17	24L	Femur	3.82	49.51	5.44	5.775
21	17	24L	Tibia	5.62	72.365	5.085	4.525
21	17	24L	Femur	3.8	49.53	5.47	6.135
21	18	24L	Tibia	5.45	68.615	5.33	4.62
21	18	24L	Femur	3.84	46.54	5.62	5.885
21	18	24L	Tibia	5.63	69.365	5.46	4.605
21	18	24L	Femur	4.03	46.905	5.535	5.915
21	19	24L	Tibia	5.54	70.885	4.94	4.73
21	19	24L	Femur	3.92	50.145	5.555	6.485
21	19	24L	Tibia	6.48	71.595	5.485	5.255
21	19	24L	Femur	4.31	49.935	5.695	6.805
21	21	24L	Tibia	6.82	71.74	5.62	5.28
21	21	24L	Femur	4.42	52.365	5.565	5.87
21	21	24L	Tibia	6.3	76.12	5.18	4.935
21	21	24L	Femur	4.4	52.435	5.465	5.745
21	22	24L	Tibia	7.09	74.8	6.125	5.62
21	22	24L	Femur	4.77	51.09	6.31	6.45
21	22	24L	Tibia	7.12	72.74	6.39	5.66
21	22	24L	Femur	4.38		6.485	6.74
21	24	24L	Tibia	6.24	76.12	5.31	4.935
21	24	24L	Femur	4.93	49.715	5.785	6.005
21	24	24L	Tibia	6.55	63.115	5.42	5.085
21	24	24L	Femur	4.16	49.04	5.895	6.645
21	26	24L	Tibia	6.78	74.1	5.5	5.05
21	26	24L	Femur	4.69	50.72	6.275	6.615
21	26	24L	Tibia	6.92	73.4	6.035	5.895
21	26	24L	Femur	4.67	50.755	6.165	6.69
21	27	24L	Tibia	7.82	74.93	6.095	5.425
21	27	24L	Femur	5.77	51.64	6.485	6.72
21	27	24L	Tibia	7.66	74.7	5.89	5.395
21	27	24L	Femur	6.03	51.35	6.535	6.79
21	28	24L	Tibia	5.13	64.87	5.65	5.095
21	28	24L	Femur	3.59	46.24	5.7	6.48
21	28	24L	Tibia	5.28	66.55	5.595	5.145
21	28	24L	Femur	3.47	46.37	5.72	6.29
21	31	24L	Tibia	6.44	73.03	6.45	5.69
21	31	24L	Femur	4.7	51.95	6.72	7.445
21	31	24L	Tibia	6.28	72.93	6.475	5.73
21	31	24L	Femur	4.68	52	6.705	7.195
21	32	24L	Tibia	6.32	72.9	5.47	5.41
21	32	24L	Femur	4.46	49.3	5.8	6.1
21	32	24L	Tibia	6.85	71.7	6.16	5.925
21	32	24L	Femur	4.5	49.405	5.88	6.34
21	33	24L	Tibia	6.29	70.845	5.45	4.945
21	33	24L	Femur	4.86	49.99	5.975	6.43
21	33	24L	Tibia	6.09	70.735	5.57	4.77
21	33	24L	Femur	3.4		5.75	5.925
21	35	24L	Tibia	6.87	74.455	5.595	5.155
21	35	24L	Femur	4.73		5.655	6.45
21	35	24L	Tibia	7.6	74.595	5.66	5.23
21	35	24L	Femur	5.13	51.05	5.66	6.495
21	36	24L	Tibia	6.32	71.895	5.56	5.48
21	36	24L	Femur	4.5	49.865	5.775	5.885
21	36	24L	Tibia
21	36	24L	Femur	4.44	49.74	5.695	6.07
21	38	24L	Tibia	6.3	70.78	5.835	5.31
21	38	24L	Femur	4.25	50.23	5.415	5.635
21	38	24L	Tibia	6.47	71.45	5.85	5.6
21	38	24L	Femur	4.22	49.405	5.41	5.675
21	39	24L	Tibia	6	72.93	5.25	4.62
21	39	24L	Femur	3.26	46.68	5.375	5.55
21	39	24L	Tibia	5.9	72.7	5.31	4.845
21	39	24L	Femur	3.32	46.605	5.37	5.645
21	41	24L	Tibia	5.87	69.78	5.245	4.56
21	41	24L	Femur	4.35	49.67	5.59	5.855
21	41	24L	Tibia	5.87	70.54	5.2	4.45
21	41	24L	Femur	4.34	49.575	5.805	6.1
21	42	24L	Tibia	5.58	66.445	4.82	3.89
21	42	24L	Femur	4.03	46.38	5.27	5.41
21	42	24L	Tibia	5.54	66.87	4.655	3.895
21	42	24L	Femur	3.97	46.725	5.155	5.46
21	43	24L	Tibia	4.76	67.15	4.895	4.48
21	43	24L	Femur	3.65	48.915	5.31	5.64
21	43	24L	Tibia	4.75	66.92	4.93	4.575
21	43	24L	Femur	3.56	48.625	5.295	5.79
21	44	24L	Tibia	6.19	74.455	5.68	5.525
21	44	24L	Femur	4.39	51.15	5.835	6.525
21	44	24L	Tibia	5.95	74.555	5.94	5.555
21	44	24L	Femur	4.44	51.19	5.895	6.585
21	45	24L	Tibia	9.81	81.125	6.645	5.775
21	45	24L	Femur	6.62	55.57	7.165	7.365
21	45	24L	Tibia	9.65	80.58	7.075	6.245
21	45	24L	Femur	5.91	54.855	7.135	7.685
21	46	24L	Tibia	7.33	72.895	6.335	5.64
21	46	24L	Femur	4.7	49.39	6.645	7.245
21	46	24L	Tibia	7.39	72.755	6.38	5.695
21	46	24L	Femur	5.25	50.665	6.635	7.115
21	48	24L	Tibia	6.16	69.16	5.425	4.755
21	48	24L	Femur	4.61	49.545	5.845	6.515
21	48	24L	Tibia	6.29	69.725	5.475	4.94
21	48	24L	Femur	3.9		5.785	6.175
21	49	24L	Tibia	5.47	70.7	5.06	4.95
21	49	24L	Femur	4.51	51.145	5.625	5.97
21	49	24L	Tibia	5.61	64.72	5.195	4.875
21	49	24L	Femur	3.95	50.165	5.79	6.24
21	53	24L	Tibia	5.81	69.58	5.31	4.89
21	53	24L	Femur	4.3	50.195	5.55	5.91
21	53	24L	Tibia	5.85		5.35	4.975
21	53	24L	Femur	4.33		5.61	5.89
21	54	24L	Tibia	6.57	73.175	5.33	4.865
21	54	24L	Femur	5.24	51.555	6.7045	7.515
21	54	24L	Tibia	6.57	73.155	5.32	5.065
21	54	24L	Femur	5.19	52.1	6.185	7.29
21	55	24L	Tibia	6.41	70.225	5.75	5.405
21	55	24L	Femur	4.1	50.305	5.805	6.325
21	55	24L	Tibia	6.57	71.165	5.715	5.31
21	55	24L	Femur	4.15	50.005	6.04	6.605
21	56	24L	Tibia	7.5	73.73	6.175	5.86
21	56	24L	Femur	5.13	52.275	5.925	6.54
21	56	24L	Tibia	7.29	72.285	6.315	5.905
21	56	24L	Femur	5.24	52.175	6.075	6.27
21	57	24L	Tibia	6.35	75.035	5.57	5.29
21	57	24L	Femur	4.38	51.885	5.675	6.25
21	57	24L	Tibia	6.42	75.48	5.545	5.295
21	57	24L	Femur	4.49	51.765	5.95	6.345
21	58	24L	Tibia	6.6	74.485	5.9	5.15
21	58	24L	Femur	4.39	51.51	5.83	6.205
21	58	24L	Tibia	6.71	74.49	5.65	5.075
21	58	24L	Femur	4.48		5.855	6.02
21	59	24L	Tibia	6.64	62.21	5.77	6.135
21	59	24L	Femur	4.6		5.52	5.555
21	59	24L	Tibia	6.47	74.67	5.68	5.38
21	59	24L	Femur	4.67	49.855	5.855	6.095
21	60	24L	Tibia	6.35	71.345	5.46	4.915
21	60	24L	Femur	4.75	49.425	5.735	6.295
21	60	24L	Tibia	6.28	70.795	5.54	4.79
21	60	24L	Femur	4.79	49.635	5.735	6.425
21	61	24D	Tibia	6.56	74.355	5.76	5.46
21	61	24D	Femur	4.15	50.965	6.07	6.905
21	61	24D	Tibia	6.68	74.665	5.795	5.54
21	61	24D	Femur	4.22	50.96	6.275	6.975
21	63	24D	Tibia	6.07	70.895	5.235	4.7
21	63	24D	Femur	4.4	50.18	5.96	5.735
21	63	24D	Tibia	6.1	68.28	5.215	4.56
21	63	24D	Femur	4.39	50.525	5.78	5.79
21	64	24D	Tibia	6.97	76.535	5.605	5.315
21	64	24D	Femur	4.81	53.55	5.545	6.41
21	64	24D	Tibia	6.76	76.69	5.55	5.07
21	64	24D	Femur	4.49	52.965	5.7	6.25
21	65	24D	Tibia	6.14	72.99	5.305	4.725
21	65	24D	Femur	4.42	51.945	5.475	5.96
21	65	24D	Tibia	6.18	72.51	5.43	4.825
21	65	24D	Femur	4.39	51.555	5.385	6.125
21	66	24D	Tibia	5.8	70.685	5.48	5.41
21	66	24D	Femur	4.12	50.61	5.945	5.825
21	66	24D	Tibia	5.77	71.64	5.595	5.215
21	66	24D	Femur	4.2	51.115	5.83	6.17
21	67	24D	Tibia	6.25	76.44	5.66	4.895
21	67	24D	Femur	4.44	53.675	5.77	5.915
21	67	24D	Tibia	6.01	74.21	5.675	4.84
21	67	24D	Femur	4.48	53.55	5.875	6.01
21	68	24D	Tibia	5.37	67.525	5.32	4.615
21	68	24D	Femur	3.17	47.28	5.74	6.055
21	68	24D	Tibia	5.43	68.94	5.26	4.755
21	68	24D	Femur	3.26	47.26	5.525	5.92
21	69	24D	Tibia	7.19	73.11	6.07	5.44
21	69	24D	Femur	4.61	51.155	6.195	7.095
21	69	24D	Tibia	7.39	72.705	6.32	5.495
21	69	24D	Femur	5.45	51.31	6.29	7.05
21	70	24D	Tibia	6.66	72.995	5.815	5.705
21	70	24D	Femur	4.65	51.75	6.44	6.855
21	70	24D	Tibia	6.63	73.445	5.88	5.695
21	70	24D	Femur	4.58	51.965	6.325	6.24
21	71	24D	Tibia	6.1	72.6	5.305	5.13
21	71	24D	Femur	4.03	52.02	5.96	6.325
21	71	24D	Tibia	6.2	75.075	5.33	5.05
21	71	24D	Femur	3.91	52.355	5.815	5.885
21	72	24D	Tibia	5.59	71.6	5.425	4.925
21	72	24D	Femur	3.99	50.56	5.695	6.37
21	72	24D	Tibia	5.45	71.385	5.545	4.665
21	72	24D	Femur	4.05	50.615	5.685	6.225
21	74	24D	Tibia	7.07	75.8	6.11	5.32
21	74	24D	Femur	4.09	49.1	5.6	5.97
21	74	24D	Tibia	7.42	75.785	6.02	5.46
21	74	24D	Femur	4.14	49.285	5.615	5.87
21	76	24D	Tibia	5.33	68.27	5.21	4.395
21	76	24D	Femur	3.67	47.255	5.36	5.705
21	76	24D	Tibia	5.62	69.25	5.24	4.5
21	76	24D	Femur	4.07
21	77	24D	Tibia	5.65	69.915	5.05	4.49
21	77	24D	Femur	4.66	52.33	6.09	6.5
21	77	24D	Tibia	5.66	69.78	5.14	4.25
21	77	24D	Femur	4.8	51.54	6.155	6.545
21	78	24D	Tibia	6.4	66.83	6.055	5.575
21	78	24D	Femur	4.92	48.86	6.385	6.835
21	78	24D	Tibia	6.6	68.435	5.98	5.485
21	78	24D	Femur	4.21		6.16	6.75
21	79	24D	Tibia	7.44	76.035	5.64	5.44
21	79	24D	Femur	4.01	51.75	5.795	6.185
21	79	24D	Tibia	7.8	75.1	5.805	5.5
21	79	24D	Femur	4.14	51.885	6.02	6.17
21	80	24D	Tibia	5.8	72.585	5.485	4.71
21	80	24D	Femur	4.04	50.995	5.575	5.73
21	80	24D	Tibia	7.59	73.085	5.91	5.515
21	80	24D	Femur	5.55		6.585	6.865
21	81	24D	Tibia	6	73.96	5.22	4.635
21	81	24D	Femur	4.01	50.075	5.97	6.08
21	81	24D	Tibia	6.12	72.83	5.215	4.55
21	81	24D	Femur	4.68	50.09	6.14	6.32
21	82	24D	Tibia	6.75	74.8	5.585	5.2
21	82	24D	Femur	4.86	52.49	6.715	7.785
21	82	24D	Tibia	6.54	72.955	5.52	5.195
21	82	24D	Femur	4.82	52.465	6.975	7.275
21	83	24D	Tibia	7.56	76.865	6.48	5.43
21	83	24D	Femur	4.47	47.625	5.8	6.54
21	83	24D	Tibia	7.39	76.535	6.375	5.395
21	83	24D	Femur	4.41	47.84	5.985	6.66
21	84	24D	Tibia	6.11	73.965	5.395	4.95
21	84	24D	Femur	4.26	50.66	5.75	6.505
21	84	24D	Tibia	6.2	73.195	5.37	4.815
21	84	24D	Femur	4.39		5.63	6.525
21	85	24D	Tibia	5.95	71.14	5.15	4.655
21	85	24D	Femur	3.65	48.795	5.6	5.795
21	85	24D	Tibia	5.88	71.16	5.23	4.58
21	85	24D	Femur	4.21	49.745	5.63	5.685
21	86	24D	Tibia	6.09	70.6	5.655	5.475
21	86	24D	Femur	4.41	51.315	6.065	6.675
21	86	24D	Tibia	6.06	70.025	5.795	5.4
21	86	24D	Femur	4.38	51.7	5.735	6.425
21	87	24D	Tibia	7.43	76.365	5.745	5.335
21	87	24D	Femur	5.4	52.67	6.165	6.71
21	87	24D	Tibia	7.23	75.735	5.71	5.18
21	87	24D	Femur	5.44		6.145	6.61
21	89	24D	Tibia	8.09	73.2	6.29	5.665
21	89	24D	Femur	5.05	52.415	6.275	7.185
21	89	24D	Tibia	8.12	75.325	6.305	5.535
21	89	24D	Femur	5.03	51.475	6.48	7.21
21	91	24D	Tibia	6.39	73.085	5.585	4.87
21	91	24D	Femur	4.5	50.51	6.06	6.375
21	91	24D	Tibia	6.48	73.045	5.525	5.195
21	91	24D	Femur	4.62		6.055	6.24
21	92	24D	Tibia	5.85	72.79	5.45	4.64
21	92	24D	Femur	4.21	52.535	5.455	6.215
21	92	24D	Tibia	5.75	73.415	5.43	4.655
21	92	24D	Femur	4.25	52.43	5.425	6.295
21	93	24D	Tibia	7.32	72.515	5.95	5.535
21	93	24D	Femur	4.77	49.84	6.195	6.815
21	93	24D	Tibia	7.25	72.04	6.32	5.495
21	93	24D	Femur	5.53		6.635	6.66
21	94	24D	Tibia	6.11	73.73	4.78	4.295
21	94	24D	Femur	4.4	51.395	5.7	6.395
21	94	24D	Tibia	6.27	72.5	5.325	4.325
21	94	24D	Femur	4.56		5.76	6.25
21	96	24D	Tibia	6.85	74.5425	5.38	4.82
21	96	24D	Femur	4.42	51.7475	5.5175	6.115
21	96	24D	Tibia	6.42	74.505	5.3625	4.7375
21	96	24D	Femur	4.45	51.8075	5.5675	6.115
21	97	24D	Tibia	6.1	72.365	5.63	5.465
21	97	24D	Femur	3.84	47.455	5.775	6.395
21	97	24D	Tibia	6.23	71.32	5.78	5.455
21	97	24D	Femur	3.89	48.51	5.975	5.98
21	100	24D	Tibia	5.54	69.065	5.465	5.07
21	100	24D	Femur	4.42	52.33	5.5	6.36
21	100	24D	Tibia	5.5	69.46	5.59	5.21
21	100	24D	Femur	4.42	52.665	5.83	6
21	101	24D	Tibia	7.84	77.135	5.76	5.48
21	101	24D	Femur	5.11	53.575	5.885	6.72
21	101	24D	Tibia	7.6	77.03	5.765	5.41
21	101	24D	Femur	4.75	53.07	5.86	6.665
21	102	24D	Tibia	7.25	73.945	5.755	5.655
21	102	24D	Femur	4.93	52.16	5.67	6.215
21	102	24D	Tibia	7.27	74	5.855	5.46
21	102	24D	Femur	4.98	52.37	5.575	5.915
21	103	24D	Tibia	7.51	75.67	6.11	5.665
21	103	24D	Femur	4.14	51.42	6.065	6.74
21	103	24D	Tibia	7.69	74.115	6.295	5.705
21	103	24D	Femur	4.52	51.08	6.155	6.76
21	104	24D	Tibia	6.8	75.115	5.675	5.435
21	104	24D	Femur	4.92	51.535	6.14	7.095
21	104	24D	Tibia	6.78	74.755	5.76	5.905
21	104	24D	Femur	4.88	51.165	5.885	7.335
21	105	24D	Tibia	6.01	71.885	5.775	5.375
21	105	24D	Femur	4.33	50.59	5.84	6.08
21	105	24D	Tibia	6.16	72.415	5.62	5.205
21	105	24D	Femur	4.33	50.1	5.765	6.12
21	108	24D	Tibia	5.91	72.02	5.29	5.245
21	108	24D	Femur	4.11	49.26	5.935	6.585
21	108	24D	Tibia	6	72.555	5.295	5.22
21	108	24D	Femur	4.18	49.34	5.815	6.365
21	109	24D	Tibia	6.21	69.57	5.965	5.64
21	109	24D	Femur	5.08	51.725	6.15	6.96
21	109	24D	Tibia	7.29	74.66	6.055	5.61
21	109	24D	Femur	5.14	51.64	6.035	6.875
21	110	24D	Tibia	5.98	72.81	5.47	5.12
21	110	24D	Femur	4.25	51.22	5.63	6.24
21	110	24D	Tibia	5.9	72.525	5.43	4.825
21	110	24D	Femur	4.48	51.26	5.615	6.165
21	112	24D	Tibia	5.93	73.55	5.57	5.325
21	112	24D	Femur	3.66	51.315	5.885	6.345
21	112	24D	Tibia	6.06	73.07	5.545	5.22
21	112	24D	Femur	3.74		5.905	6.41
21	113	24D	Tibia	6.47	75.06	5.26	5.13
21	113	24D	Femur	5.38	51.51	6.465	7.355
21	113	24D	Tibia	6.51	75	5.295	5.1
21	113	24D	Femur	5.46		6.39	7.095
21	114	24D	Tibia	8.01	78.545	5.935	5.33
21	114	24D	Femur	5.82	54.7	6.245	6.65
21	114	24D	Tibia	8.18	78.845	6.035	5.41
21	114	24D	Femur	6.02	54.435	6.01	7.06
21	115	24D	Tibia	7.18	72.605	5.955	5.33
21	115	24D	Femur	4.23	49.715	5.255	5.405
21	115	24D	Tibia	5.49	70.31	5.015	4.625
21	115	24D	Femur	3.55	49.62	5.46	5.525
21	117	24D	Tibia	5.11	67.915	4.85	4.325
21	117	24D	Femur	3.79	48.205	5.53	5.785
21	117	24D	Tibia	5.21	73.865	4.785	4.235
21	117	24D	Femur	3.9	48.96	5.71	5.73
21	120	24D	Tibia	8.48	79.27	6.125	5.755
21	120	24D	Femur	5.69	54.945	6.315	6.705
21	120	24D	Tibia	5.8	69.855	5.08	4.75
21	120	24D	Femur	5.82	55.255	6.355	7.115
21	122	12L:12D	Tibia	8.3	77.815	5.81	5.78
21	122	12L:12D	Femur	3.97	52.51	5.54	6.37
21	122	12L:12D	Tibia	6.37	76.2	5.345	5.105
21	122	12L:12D	Femur	4.65	53.83	5.51	5.82
21	124	12L:12D	Tibia	6.34	75.135	5.4	5.125
21	124	12L:12D	Femur	4.15	51.495	5.875	6.125
21	124	12L:12D	Tibia	5.97	73.69	5.58	5.37
21	124	12L:12D	Femur	4.27	51.315	5.77	6.06
21	125	12L:12D	Tibia	6.89	73.11	5.945	5.65
21	125	12L:12D	Femur	5.01	51	6.045	6.665
21	125	12L:12D	Tibia	7.27	72.445	6	5.59
21	125	12L:12D	Femur	4.3	49.77	6.32	6.84
21	127	12L:12D	Tibia	6	74.93	5.455	5.17
21	127	12L:12D	Femur	4.11	52.035	5.61	5.95
21	127	12L:12D	Tibia	6.38	74.32	5.575	5.255
21	127	12L:12D	Femur	4.3	51.955	5.515	5.785
21	129	12L:12D	Tibia	6.77	71.625	5.76	5.37
21	129	12L:12D	Femur	4.86	50.42	5.745	6.555
21	129	12L:12D	Tibia	6.66	71.88	5.645	5.24
21	129	12L:12D	Femur	4.86	50.755	5.715	6.335
21	130	12L:12D	Tibia	5.96	72.17	5.56	5.345
21	130	12L:12D	Femur	4.22	51.96	5.575	5.945
21	130	12L:12D	Tibia	6	72.95	5.415	5.16
21	130	12L:12D	Femur	4.19	52.94	5.85	5.73
21	131	12L:12D	Tibia	7.37	76.145	5.82	5.465
21	131	12L:12D	Femur	5.51	52.7	6.105	6.75
21	131	12L:12D	Tibia	7.41	75.865	5.695	5.425
21	131	12L:12D	Femur	5.83	52.9	6.595	6.925
21	132	12L:12D	Tibia	6.22	75.78	5.465	4.96
21	132	12L:12D	Femur	4.08	53.565	5.905	6.17
21	132	12L:12D	Tibia	6.28	73.06	5.465	5.245
21	132	12L:12D	Femur	4.17	52.88	6	6.245
21	133	12L:12D	Tibia	6.08	62.67	5.44	5.345
21	133	12L:12D	Femur	4.12	51.715	5.74	6.09
21	133	12L:12D	Tibia	5.96	74.54	5.545	5.425
21	133	12L:12D	Femur	4.25	51.14	5.905	6.24
21	135	12L:12D	Tibia	5.93	73.475	5.565	5.365
21	135	12L:12D	Femur	3.68	51.14	5.34	5.555
21	135	12L:12D	Tibia	5.3	73.09	4.89	4.545
21	135	12L:12D	Femur	3.76	51.03	5.54	5.54
21	136	12L:12D	Tibia	5.57	72.86	5.295	4.925
21	136	12L:12D	Femur	4.17	50.405	5.795	6.115
21	136	12L:12D	Tibia	5.69	73.64	5.325	5.14
21	136	12L:12D	Femur	4.25	50.825	5.635	6.28
21	137	12L:12D	Tibia	7.41	74.94	5.7	5.445
21	137	12L:12D	Femur	4.63	52.125	5.86	6.54
21	137	12L:12D	Tibia	7.36	74.655	5.745	5.305
21	137	12L:12D	Femur	4.56	51.7	5.78	6.33
21	138	12L:12D	Tibia	7.14	76.405	5.445	5.365
21	138	12L:12D	Femur	5.15	52.505	5.595	6.505
21	138	12L:12D	Tibia	7.13	76.6	5.605	5.315
21	138	12L:12D	Femur	5.07	52.3	5.67	6.335
21	139	12L:12D	Tibia	7.55	75.36	6.04	5.655
21	139	12L:12D	Femur	5.33	52.54	5.94	6.55
21	139	12L:12D	Tibia	7.63	75.705	5.855	5.55
21	139	12L:12D	Femur	5.38	52.725	6.18	6.65
21	140	12L:12D	Tibia	6.39	72.37	5.755	5.335
21	140	12L:12D	Femur	3.71		5.66	6.15
21	140	12L:12D	Tibia	6.49	73.1	5.91	5.405
21	140	12L:12D	Femur	4.56	52.045	5.79	6.27
21	141	12L:12D	Tibia	7.5	76.715	6.065	5.425
21	141	12L:12D	Femur	5.13	52.645	5.705	6.43
21	141	12L:12D	Tibia	7.53	76.53	5.835	5.435
21	141	12L:12D	Femur	5.25		5.73	6.515
21	142	12L:12D	Tibia	5.54	74.705	5.425	4.87
21	142	12L:12D	Femur	3.99	51.985	5.605	5.905
21	142	12L:12D	Tibia	5.88	74.945	5.525	4.92
21	142	12L:12D	Femur	3.83	51.275	5.61	6.305
21	143	12L:12D	Tibia	6.22	75.02	5.53	4.965
21	143	12L:12D	Femur	4.56	52.585	5.7	6.425
21	143	12L:12D	Tibia	6.41	75.425	5.59	4.995
21	143	12L:12D	Femur	4.59	52.615	5.66	6.455
21	144	12L:12D	Tibia	5.9	73.665	5.365	4.7
21	144	12L:12D	Femur	4.37	53.155	5.545	5.995
21	144	12L:12D	Tibia	5.8	73.32	5.385	4.805
21	144	12L:12D	Femur	4.37	52.835	5.405	5.865
21	146	12L:12D	Tibia	6.04	72.475	5.41	5.445
21	146	12L:12D	Femur	4.13	49.87	5.685	5.67
21	146	12L:12D	Tibia	6.07	72.685	5.245	5.435
21	146	12L:12D	Femur	4.04	50.015	5.43	5.73
21	147	12L:12D	Tibia	5.4	68.515	5.115	4.29
21	147	12L:12D	Femur	3.89	47.48	5.245	5.65
21	147	12L:12D	Tibia	5.37	67.29	5.04	4.05
21	147	12L:12D	Femur	3.73	47.645	5.31	5.625
21	148	12L:12D	Tibia	5.88	72.5	5.03	5.08
21	148	12L:12D	Femur	4.29	53.005	5.71	6.03
21	148	12L:12D	Tibia	5.94	62.205	5.295	5.165
21	148	12L:12D	Femur	4.44	52.855	5.79	6.13
21	149	12L:12D	Tibia	7.24		7	6.01
21	149	12L:12D	Femur	5.17	54.67	6.495	7.125
21	149	12L:12D	Tibia	8.66	79.14	6.85	6.055
21	149	12L:12D	Femur	5.59	54.77	6.78	7.91
21	150	12L:12D	Tibia	6.29	72.555	5.495	5.32
21	150	12L:12D	Femur	4.41	49.575	5.77	6.34
21	150	12L:12D	Tibia	6.24	72.67	5.5	5.255
21	150	12L:12D	Femur	4.55	49.485	5.83	6.255
21	151	12L:12D	Tibia	5.3	69.445	5.06	4.635
21	151	12L:12D	Femur	3.94	47.515	5.65	6.3
21	151	12L:12D	Tibia	5.54	69.105	5.305	5.145
21	151	12L:12D	Femur	3.92	47.57	5.68	6.18
21	152	12L:12D	Tibia	6.53	75.49	5.58	5.355
21	152	12L:12D	Femur	4.95	52.63	6.015	6.305
21	152	12L:12D	Tibia	6.67	76.065	5.555	5.31
21	152	12L:12D	Femur	4.88	52.915	6.26	6.32
21	153	12L:12D	Tibia	6	74.43	5.31	4.55
21	153	12L:12D	Femur	4.38	52.42	5.225	5.64
21	153	12L:12D	Tibia	6.08	74.62	5.43	4.58
21	153	12L:12D	Femur	3.89	51.96	5.485	5.575
21	154	12L:12D	Tibia	5.67	71.545	5.34	4.855
21	154	12L:12D	Femur	4.22	50.29	5.725	6.39
21	154	12L:12D	Tibia	5.04		5.475	4.975
21	154	12L:12D	Femur	3.71	49.415	5.635	6.21
21	155	12L:12D	Tibia	6.15	74.235	5.32	4.575
21	155	12L:12D	Femur	4.3	51.18	5.57	6.05
21	155	12L:12D	Tibia	6	73.205	5.32	4.565
21	155	12L:12D	Femur	4.39	51.43	5.48	5.7
21	156	12L:12D	Tibia	7.08	73.205	5.925	5.575
21	156	12L:12D	Femur	4.78	51.695	5.72	6.43
21	156	12L:12D	Tibia	6.92	72.325	5.79	5.565
21	156	12L:12D	Femur	4.68		5.83	6.46
21	157	12L:12D	Tibia	6.1	75.565	5.18	4.765
21	157	12L:12D	Femur	4.41	52.35	5.625	6.015
21	157	12L:12D	Tibia	5.41		5.305	4.815
21	157	12L:12D	Femur	4.03	51.785	5.615	6.57
21	158	12L:12D	Tibia			5.475	5.175
21	158	12L:12D	Femur	3.85	51.97	5.74	6.11
21	158	12L:12D	Tibia	6.4	74.79	5.48	4.865
21	158	12L:12D	Femur	3.69		5.74	6.515
21	159	12L:12D	Tibia	8.37	77.48	5.945	5.395
21	159	12L:12D	Femur	6.04	54.55	6.42	6.995
21	159	12L:12D	Tibia	8.34	77.46	5.715	5.37
21	159	12L:12D	Femur	5.06	54.11	6.265	6.835
21	160	12L:12D	Tibia	6.12	74.265	5.3	4.785
21	160	12L:12D	Femur	4.51	51.935	5.99	6.53
21	160	12L:12D	Tibia	6.31	74.14	5.275	4.925
21	160	12L:12D	Femur	4.84	51.67	5.995	6.6
21	161	12L:12D	Tibia	6.17	76.61	5.295	4.905
21	161	12L:12D	Femur	4.32	52.86	5.38	5.695
21	161	12L:12D	Tibia	6.21	76.915	5.255	5.165
21	161	12L:12D	Femur	4.43	53.11	5.52	5.895
21	164	12L:12D	Tibia	6.67	76.74	5.5	4.84
21	164	12L:12D	Femur	4.15	52.69	5.64	6.13
21	164	12L:12D	Tibia	6.45	75.25	5.465	5.12
21	164	12L:12D	Femur	4.07	52.17	5.66	6.29
21	165	12L:12D	Tibia	6.68	72.97	5.75	5.555
21	165	12L:12D	Femur	4.75	51.22	5.895	5.74
21	165	12L:12D	Tibia	6.8	73.15	5.69	5.575
21	165	12L:12D	Femur	4.62	51.01	5.74	6
21	166	12L:12D	Tibia	7.46	77.26	5.455	4.8
21	166	12L:12D	Femur	4.47	52.915	5.875	6.01
21	166	12L:12D	Tibia	7.44	76.9	5.545	4.75
21	166	12L:12D	Femur	5.4	52.535	6.365	5.97
21	168	12L:12D	Tibia	7.05	76.225	5.48	5.07
21	168	12L:12D	Femur	4.53	54.305	5.94	6.285
21	168	12L:12D	Tibia	7.21	77.16	5.7	4.995
21	168	12L:12D	Femur	4.37	54.24	5.8	6.035
21	169	12L:12D	Tibia	5.75	72.035	5.45	5.02
21	169	12L:12D	Femur	4.14	50.335	5.755	6.355
21	169	12L:12D	Tibia	6.28	71.885	5.545	5.16
21	169	12L:12D	Femur	4.65	50.63	5.915	6.425
21	170	12L:12D	Tibia	5.41	69.455	4.935	4.44
21	170	12L:12D	Femur	3.15	47.59	5.41	6.22
21	170	12L:12D	Tibia	5.42	69.145	4.95	4.525
21	170	12L:12D	Femur	3.95		5.4	6.265
21	171	12L:12D	Tibia	6.74	73.41	5.675	5.475
21	171	12L:12D	Femur	4.1	50.315	5.72	6.71
21	171	12L:12D	Tibia	6.74	73.915	5.66	5.55
21	171	12L:12D	Femur	4.13	50.7	5.855	6.66
21	172	12L:12D	Tibia	7.35	77.505	5.745	5.29
21	172	12L:12D	Femur	5.26	54.345	5.825	6.625
21	172	12L:12D	Tibia	7.11	76.41	5.735	5.28
21	172	12L:12D	Femur	5.27	54.365	5.765	6.67
21	173	12L:12D	Tibia	7.98	76.565	6.085	5.82
21	173	12L:12D	Femur	5.68	52.695	6.81	7.06
21	173	12L:12D	Tibia	8.02	75.6	6.225	5.905
21	173	12L:12D	Femur	5.75		6.585	7.665
21	174	12L:12D	Tibia	5.3	68.445	5.395	4.66
21	174	12L:12D	Femur	3.86	47.08	5.66	5.91
21	174	12L:12D	Tibia	5.65	68.855	5.59	4.865
21	174	12L:12D	Femur	3.49	46.815	5.745	5.92
21	176	12L:12D	Tibia	6.61	73.695	5.69	5.61
21	176	12L:12D	Femur	4.39	50.96	5.895	6.245
21	176	12L:12D	Tibia	6.67	74.67	5.59	5.51
21	176	12L:12D	Femur	4.52	51.005	5.895	6.41
21	177	12L:12D	Tibia	7.68	75.06	5.715	5.46
21	177	12L:12D	Femur	5.64	52.485	5.995	6.64
21	177	12L:12D	Tibia	7.81	76	5.825	5.47
21	177	12L:12D	Femur	5.61	52.68	6.025	6.66
21	178	12L:12D	Tibia	6.17	72.91	5.54	4.955
21	178	12L:12D	Femur	4.58	51.76	5.695	6.5
21	178	12L:12D	Tibia	6.47	74.545	5.59	5.095
21	178	12L:12D	Femur	4.51	51.54	5.87	6.605
21	179	12L:12D	Tibia	6.73	69.975	5.81	5.505
21	179	12L:12D	Femur	4.68	47.66	6.16	6.53
21	179	12L:12D	Tibia	7.25	70.255	5.95	5.525
21	179	12L:12D	Femur	4.75	47.39	6.28	6.625
21	180	12L:12D	Tibia	6.29	73.47	5.645	5.26
21	180	12L:12D	Femur	4.41	51.35	5.935	6.265
21	180	12L:12D	Tibia	6.14	72.845	5.67	5.31
21	180	12L:12D	Femur	4.37	51.315	5.7	5.82
21	182	24D	Tibia	5.89	71.945	5.405	4.97
21	182	24D	Femur	3.66	49.445	5.685	5.78
21	182	24D	Tibia	5.93	70.19	5.41	4.895
21	182	24D	Femur	4.27		5.525	5.885
21	183	24D	Tibia	7.78	76.395	6.54	5.555
21	183	24D	Femur	4.85	52.295	6.64	7.12
21	183	24D	Tibia	8.23	76.435	6.11	5.54
21	183	24D	Femur	5.27	51.87	6.37	7.24
21	186	24L	Tibia	5.9	76.675	5.37	5.175
21	186	24L	Femur	4.22	53.71	5.74	6.025
21	186	24L	Tibia	6.03	76.43	5.55	5.14
21	186	24L	Femur	4.26	53.26	5.725	5.765
21	188	24L	Tibia	6.89	72.18	5.935	5.555
21	188	24L	Femur	4.87	51.115	6.095	6.39
21	188	24L	Tibia	6.23	72.305	5.57	4.925
21	188	24L	Femur	3.57	50.85	5.435	5.815
21	190	24L	Tibia	4.86	66.015	4.99	4.545
21	190	24L	Femur	3.25	45.96	5.26	5.455
21	190	24L	Tibia	4.79	65.93	4.9	4.575
21	190	24L	Femur	3.42		5.46	5.565
21	191	24L	Tibia	7.7	75.52	5.85	5.67
21	191	24L	Femur	5.54	51.125	6.515	6.515
21	191	24L	Tibia	7.68	75.515	5.885	5.61
21	191	24L	Femur	5.4		6.95	6.61
21	192	24D	Tibia	5.7	71.95	5.295	4.66
21	192	24D	Femur	4.07	51.685	5.685	5.67
21	192	24D	Tibia	5.73	71.925	5.475	4.67
21	192	24D	Femur	4.15	51.98	5.815	5.645
21	193	24D	Tibia	8.24	77.59	6.815	6.1
21	193	24D	Femur	5.58	53.59	6.885	7.055
21	193	24D	Tibia	8.12	76.015	6.765	6.08
21	193	24D	Femur	5.44	53.3	6.595	7.03
21	199	24D	Tibia	5.79	72.265	4.93	4.22
21	199	24D	Femur	4.47	55.975	6.2	6.755
21	199	24D	Tibia	7.08	77.885	5.84	5.585
21	199	24D	Femur	5.36	56.25	5.905	6.58
21	200	12L:12D	Tibia	4.08	62.39	4.45	3.995
21	200	12L:12D	Femur	2.82	44.54	5.08	5.365
21	200	12L:12D	Tibia	4.08	63.36	4.495	4.005
21	200	12L:12D	Femur	2.88	44.825	5.04	5.455
35	1001	24D	Tibia	16.36	100.035	9.415	8.5	0
35	1002	24D	Tibia	13.8	100.745	8.61	6.98	0
35	1003	24D	Tibia	16.04	100.535	8.86	7.05	0
35	1004	24D	Femur	8.13	65.795	8.51	8.76
35	1005	24D	Femur	10.26	67.47	8.805	9.77
35	1006	24D	Tibia	14.32	98.755	8.73	7.775	0
35	1007	24D	Femur	9.76	65.535	8.92	9.465
35	1008	24D	Tibia	17.13	99.82	8.97	7.235	0
35	1008	24D	Femur	11.02	66.805	9.8	10.28
35	1009	24D	Femur	12.75	71.475	8.92	9.975
35	1010	24D	Tibia	12.75	102.8	8.875	6.615	0
35	1011	24D	Femur	9.91	69.78	9.275	10.245
35	1012	24D	Femur	11.2	72.31	9.1	10.01
35	1013	24D	Tibia	18.3	107.61	9	8.07	0
35	1014	24D	Tibia	14.06	102.525	8.435	6.96	0
35	1015	24D	Femur	10.76	70.13	9.455	9.66
35	1016	24D	Femur	9.46	67.425	9.27	9.835
35	1017	24D	Tibia	17.89	105.455	9.425	8.295	0
35	1018	24D	Tibia	15.26	101.955	8.915	8.45	1
35	1019	24D	Femur	9.06	66.62	8.645	8.81
35	1020	12L:12D	Tibia	13.9	95.185	9	7.415	0
35	1021	12L:12D	Tibia	14.59	99.895	8.425	7.125	0
35	1022	12L:12D	Femur	10.92	72.54	8.35	9.145
35	1023	12L:12D	Tibia	15.03	103.225	8.3	6.415	0
35	1024	12L:12D	Femur	10.74	69.385	8.54	9.145
35	1025	12L:12D	Tibia	12.84	102.015	7.22	7.49	0
35	1026	12L:12D	Tibia	15.54	104.6	9.4	7.33	0
35	1027	12L:12D	Femur	12.74	71.705	9.41	9.39
35	1028	12L:12D	Tibia	13.6	97.295	8.53	6.78	0
35	1029	12L:12D	Femur	10.73	72.105	8.555	8.575
35	1030	12L:12D	Tibia	16.79	107.065	9.115	7.265	0
35	1031	12L:12D	Femur	9.99	69.11	8.165	9.54
35	1032	12L:12D	Tibia	12.44	96.765	8.525	6.65	0
35	1033	12L:12D	Femur	12.35	67.75	9.115	9.57
35	1034	12L:12D	Femur	11.03	71.565	8.75	9.095
35	1035	12L:12D	Femur	11.15	71.765	8.47	9.26
35	1036	12L:12D	Femur	9.53	68.2	8.755	8.9
35	1037	12L:12D	Tibia	15.5	102.07	7.855	6.78	0
35	1038	12L:12D	Femur	9.79	69.72	8.545	9.57
35	1039	12L:12D	Tibia	14.88	99.575	8.61	6.92	0
35	1040	24L	Tibia	19.06	103.475	9.75	8.51	0
35	1041	24L	Tibia	12.96	93	7.49	6.905	0
35	1042	24L	Tibia	16.86	97.73	9.115	7.26	0
35	1043	24L	Femur	12.26	72.945	9.54	10.455
35	1044	24L	Femur	10.74	67.065	9.335	9.91
35	1045	24L	Femur	9.25	66.78	8.415	8.695
35	1046	24L	Tibia	16.17	102.535	9.11	7.7905	1
35	1047	24L	Tibia	12.35	93.26	7.86	7.01	0
35	1048	24L	Tibia	11.96	91.92	7.285	6.905	0
35	1049	24L	Femur	10.54	69.54	8.97	8.875
35	1050	24L	Femur	10	69.55	7.775	8.635
35	1051	24L	Tibia	16.67	95.095	9	7.115	0
35	1052	24L	Tibia	14.93	98.195	8.265	6.635	0
35	1053	24L	Femur	12	73.22	9.1	9.27
35	1054	24L	Tibia	14.18	95.165	8.395	6.13	0
35	1055	24L	Tibia	11.75	91.21	8.235	6.53	0
35	1056	24L	Femur	11.97	70.05	9.73	9.675
35	1057	24L	Femur	13.19	71.43	10.205	10.535
35	1058	24L	Femur	11.39	67.315	9.32	10.515
35	1059	24L	Femur	12.1	69.54	10.155	9.73
35	1060	24L	Tibia	15.69	99.24	8.415	6.855	0
35	1061	24L	Tibia	16.77	102.445	9.735	7.735	0
35	1062	24L	Tibia	14.67	103.925	8.42	6.83	0
35	1063	24L	Tibia	17.58	104.96	9.77	7.79	0
35	1064	24L	Femur	11.39	68.555	8.625	9.55
35	1065	24L	Tibia	14.9	106.995	8.82	7.31	0
35	1066	24L	Tibia	16.95	99.755	9.855	7.95	0
35	1067	24L	Femur			10.235	10.63
35	1068	24L	Femur	12.55	68.735	9.06	9.895
35	1069	24L	Tibia	16.43	100.38	9.41	7.835	0
35	1070	24L	Femur			8.845	9.125
35	1071	24L	Tibia	9.27	107.39	9.23	8.73	0
35	1072	24L	Femur	10.3	67.02	8.13	9.27
35	1073	24L	Tibia	11.82	95.825	8.69	6.655	0
35	1074	24L	Femur			8.565	8.95
35	1075	24L	Femur			8.87	9.31
35	1076	24L	Tibia	11.19	95.13	7.76	6.045	0
35	1077	24L	Tibia	13.97	97.24	7.99	6.055	0
35	1078	24L	Tibia	12.86	96.385	8.615	6.8	0
35	1079	24L	Tibia	13.25	102.14	7.94	6.34	0
35	1080	24L	Tibia	12.44	97.595	7.935	6.16	0
35	1081	24L	Tibia	15.56	102.205	7.395	6.855	0
35	1082	24L	Femur			8.26	8.975
35	1083	24L	Tibia	14.69	99.74	8.815	6.82	0
35	1084	24L	Tibia	13.46	101.23	8.69	7.17	0
35	1085	24L	Femur	10.83	65.93	8.8	9.38
35	1086	24L	Femur	9.27	68.285	8.79	9.065
35	1087	24L	Tibia	20.79	108.4	9.955	8.49	0
35	1088	24L	Femur	9.77	67.44	8.02	8.755
35	1089	24L	Tibia	14.19	97.98	8.6	6.305	0
35	1090	24L	Tibia	16.78	100.735	9.035	7.125	0
35	1091	24L	Tibia	12.07	91.86	9.565	8.725	0
35	1092	24L	Tibia	14.39	105.5	8.675	6.705	0
35	1093	24L	Femur	11.13	75.01	8.425	9.445
35	1094	24L	Tibia	13.54	100.4	8.46	7.13	0
35	1095	24L	Femur	9.24	66.72	8.325	8.39
35	1096	24L	Femur	13.82	71.945	9.98	9.66
35	1097	24L	Femur	12.93	69.66	9.285	10.335
35	1098	24L	Femur	8.23	62.255	7.43	8.225
35	1099	24L	Femur	11.86	69.44	9.335	9.685
35	1100	24L	Femur			9.12	8.975
35	1101	24L	Femur	9.43	66.835	8.39	8.66
35	1102	24L	Tibia	14.75	102.275	8.06	7.05	1
35	1103	24L	Femur	8.17	64.84	7.155	8.215
35	1104	24L	Femur	10.21	67.09	9.005	9.15
35	1105	24L	Femur	11.75	70.02	8.74	9.565
35	1106	24L	Femur	13.54	67.875	8.87	9.765
35	1107	24L	Tibia	14.15	97.53	8.615	7.285	0
35	1108	24L	Tibia	11.64	95.1	8.22	6.79	0
35	1109	24L	Femur			8.77	8.87
35	1110	24L	Tibia	11.78	96.38	6.91	6.775	0
35	1111	24L	Tibia	16.68	100.915	9.345	8.365	0
35	1112	24L	Femur	12.83	69.705	9.425	10.275
35	1113	24L	Femur			8.015	8.105
35	1114	24L	Femur	11.43	70.875	8.76	9.285
35	1115	24L	Tibia	16.59	101.63	8.915	7.32	0
35	1116	24L	Femur	9.94	69.62	8.89	8.705
35	1117	24L	Tibia	13.4	97.78	8.305	6.37	0
35	1118	24L	Femur	11.25	68.1	8.775	9.22
35	1119	24L	Femur	11.45	71.275	8.49	9.005
35	1120	24L	Tibia	12.24	95.46	7.95	6.3	1
35	1121	24L	Femur			8.1	8.545
35	1122	24L	Tibia	12.78	99.145	8.55	7.21	0
35	1123	24L	Tibia	11.22	94.175	6.775	6.47	0
35	1124	24L	Tibia	13.59	97.54	8.34	6.17	0
35	1125	24L	Femur	13.73	74.005	9.9	10.25
35	1126	24L	Femur	9.02	67.875	8.335	8.56
35	1127	24L	Tibia	12.87	100.755	7.4	6.49	0
35	1128	24L	Femur			9.045	10.39
35	1129	24L	Femur	10.65	71	8.895	9.125
35	1130	24L	Femur			9.08	9.16
35	1131	24L	Femur			10.2	10.925
35	1132	24L	Tibia	13.69	105.145	8.59	6.785	0
35	1133	24L	Tibia	16.96	102.615	9.015	8.055	0
35	1134	24L	Tibia	13.1	95.25	8.52	6.725	0
35	1135	24L	Femur	8.1	62.065	7.11	8.245
35	1136	24L	Tibia	10.08	92.355	6.605	6.335	1
35	1137	24L	Femur	8.46	66.08	8.23	8.935
35	1138	24L	Femur	8.56	64.91	8.68	8.93
35	1139	24L	Femur	11.45	69.595	9.705	9.64
35	1140	24L	Tibia	11.85	92.335	8.085	6.535	0
35	1141	24L	Tibia	15.93	99.305	8.71	8.56	1
35	1142	24L	Femur	8.97	65.82	8.045	8.365
35	1143	24L	Tibia	15.13	100.92	8.95	7.12	0
35	1144	24L	Tibia	11	95.14	7.425	6.13	0
35	1145	24L	Femur	9.25	70.735	8.48	8.45
35	1146	24L	Femur	9.1	67.305	8.535	8.805
35	1147	24L	Femur	9.23	66.33	8.095	8.15
35	1148	24L	Femur	10.01	72.635	8.83	8.74
35	1149	24L	Femur			8.36	8.26
35	1150	24L	Tibia	14.45	106.835	8.97	7.435	0
35	1151	24L	Femur			8.525	8.59
35	1152	24L	Tibia	18.8	107.85	9.48	9.055	0
35	1153	24L	Tibia	11.47	93.755	7.905	7.075	0
35	1154	24L	Tibia	13.86	101.695	8.56	6.515	0
35	1155	24L	Femur			8.005	8.49
35	1156	24L	Tibia			7.37	6.03	0
35	1157	24L	Tibia	13.5	94.4	8.63	7.17	0
35	1158	24L	Femur	13.33	74.435	10.065	9.35
35	1159	24L	Tibia	20.72	108.225	9.71	8.53	0
35	1160	24L	Femur	10.64	67.01	8.69	9.595
35	1161	24L	Femur	9.12	68.905	8.48	8.595
35	1162	24L	Femur	9.1	66.375	8.28	8.6
35	1163	24L	Femur	10.08	71.095	8.99	8.99
35	1164	24L	Tibia	16.13	104.155	8.84	8.32	0
35	1165	24L	Tibia	20.31	107.25	9.745	8.74	1
35	1166	24L	Femur	12.85	71.3	9.21	9.47
35	1167	24L	Tibia	14.06	99.755	8.785	6.895	0
35	1168	24L	Tibia	16.16	102.845	9.135	6.57	0
35	1169	24L	Femur	8.83	64.57	8.03	8.19
35	1170	24L	Tibia	12.93	97.19	8.17	6.645	0
35	1171	24L	Femur	12.27	71.24	9.39	9.99
35	1172	24L	Tibia	17.41	105.875	8.72	7.12	0
35	1173	24L	Femur	11.25	65.985	8.48	9.08
35	1174	24L	Femur			9.425	9.74
35	1175	24L	Tibia	11.33	95.31	8.105	6.595	0
35	1176	24L	Tibia	16.59	104.935	8.805	7.915	0
35	1177	24L	Tibia	13.7	101.855	7.035	6.48	0
35	1178	24L	Tibia	10.87	96.505	6.985	6.435	0
35	1179	24L	Tibia	15.69	97.335	7.815	6.325	0
35	1180	24L	Tibia	13.76	101.34	8.28	7.265	0
35	1181	24L	Femur	10.39	66.815	8.83	8.63
35	1182	24L	Femur	9.19	66.65	8.26	7.98
35	1183	24L	Femur	11.33	74.335	9.32	9.795
35	1184	24L	Tibia	12.24	98.79	8.08	6.88	0
35	1185	24L	Tibia	16.67	100.215	8.95	7.91	0
35	1186	24L	Tibia	17.13	100.255	9.035	8.38	0
35	1187	24L	Femur	10.03	68.93	8.39	9.335
35	1188	24L	Tibia	17.77	102.21	9.53	7.855	0
35	1189	24L	Femur	12.7	71.15	8.895	9.155
35	1190	24L	Femur	10.37	70.45	8.61	9.145
35	1191	24L	Femur	12.58	74.815	9.915	10.43
35	1192	24L	Tibia	17.37	105.63	8.75	7.295	0
35	1193	24L	Tibia	15.48	102.54	8.73	6.695	0
35	1194	24L	Tibia			7.18	6.73	0
35	1195	24L	Tibia	16.48	102.565	8.31	7.38	0
35	1196	24L	Femur	9.28	66.245	8.345	8.62
35	1197	24L	Femur			9.295	9.72
35	1198	24L	Tibia			8.485	6.55	0
35	1199	24L	Tibia	10.37	88.215	8.07	6.73	0
35	1200	24L	Tibia	10.89	96.7	7.335	6.22	0
35	1201	24L	Femur	11.19	67.56	9.285	9.41
35	1202	24L	Femur	9.95	64.69	9.165	9.51
35	1203	24L	Tibia	16.92	100.59	9.435	7.705	0
35	1204	24L	Tibia	11.43	96.84	8.69	6.745	0
35	1205	24L	Femur	11.9	67.31	8.765	9.31
35	1206	24L	Femur			9.09	9.9
35	1207	24L	Femur	11.03	67.535	8.99	9.67
35	1208	24L	Femur	11.54	67.71	9.48	9.775
35	1209	24L	Tibia	12.23	98.075	8.07	6.845	1
35	1210	24L	Femur			8.935	8.775
35	1211	24L	Femur	9.5	67.26	8.14	8.61
35	1212	24L	Femur	8.93	67.015	8.615	8.66
35	1213	24L	Tibia	16.23	102.515	8.795	7.185	0
35	1214	24L	Femur	10.02	69.195	8.795	8.795
35	1215	24L	Femur	10.18	64.945	9	9.69
35	1216	24L	Tibia	16.7	106.77	8.53	7.59	0
35	1217	24L	Femur	10.44	66.69	8.805	10.035
35	1218	24L	Tibia			8.605	7.38	0
35	1219	24L	Tibia	13.07	97.39	8.8	6.865	0
35	1220	24L	Femur	10.16	67.5	8.685	8.405
35	1221	24L	Femur	11.76	70.24	8.725	9.42
35	1222	24L	Tibia	12.7	100.665	8.315	6.475	0
35	1223	24L	Femur	9.78	69.48	8.28	8.495
35	1224	24L	Femur			8.03	7.77
35	1225	24L	Femur	11.3	66.21	8.465	9.01
35	1226	24L	Femur	11.41	68.15	8.375	9.355
35	1227	24L	Tibia	12.57	101.54	8.035	6.535	0
35	1228	24L	Femur			8.855	9.385
35	1229	24L	Tibia	13.36	95.74	8.395	6.665	0
35	1230	24L	Tibia	15.15	101.76	7.885	6.775	0
35	1231	24L	Femur	9.78	68.29	8.31	9.02
35	1232	24L	Tibia	12.65	96.375	8.03	6.96	0
35	1233	24L	Femur			8.75	9.345
35	1234	24L	Tibia	14.21	104.79	8.565	6.705	0
35	1235	24L	Tibia	12.51	97.36	7.71	6.63	0
35	1236	24L	Tibia			7.2	6.54	0
35	1237	24L	Tibia	13.36	97.32	8.04	6.81	0
35	1238	24L	Tibia	12.04	97.545	7.605	6.35	0
35	1239	24L	Femur	9.88	69.38	8.04	8.605
35	1240	24L	Femur	10.95	67.66	8.29	9.12
35	1241	24L	Femur	9.19	65.315	8.17	8.39
35	1242	24L	Femur	8.82	68.595	8.105	7.78
35	1243	24L	Tibia	15.08	98.585	8.01	6.09	0
35	1244	24L	Tibia	15.34	101.5	8.66	6.67	0
35	1245	24L	Tibia	11.59	101.74	7.41	6.335	0
35	1246	24L	Femur			8.365	8.705
35	1247	24L	Femur	10.14	69.435	8.555	8.985
35	1248	24L	Femur			9.59	10.315
35	1249	24L	Tibia			9.325	8.455	0
35	1250	24L	Tibia	13.5	96.79	8.53	6.45	0
35	1251	24L	Tibia	11.69	101.84	8.1	6.7	0
35	1252	24L	Femur	9.89	71.425	7.92	8.95
35	1253	24L	Femur	9.38	65.985	8.285	8.665
35	1254	24L	Femur			8.61	9.56
35	1255	24L	Femur	12.63	71.495	9.25	10.185
35	1256	24L	Tibia	14.64	102.25	8.18	6.94	1
35	1257	24L	Tibia	20.18	106.88	9.75	8.845	1
35	1300	12L:12D	Tibia	16.04	100.355	8.705	6.29	0
35	1301	12L:12D	Femur	12.37	67.405	9.185	9.22
35	1302	12L:12D	Tibia	13.34	102.09	7.795	6.185	0
35	1303	12L:12D	Femur	11.55	69.325	9.315	9.23
35	1304	12L:12D	Tibia	14.74	98.09	7.93	6.675	1
35	1305	12L:12D	Femur			9.03	9.36
35	1306	12L:12D	Tibia	13.28	102.385	7.37	6.145	0
35	1307	12L:12D	Tibia	13.28	100.37	7.275	6.035	0
35	1308	12L:12D	Femur			9.18	9.645
35	1309	12L:12D	Tibia	12.07	96.76	7.81	6.26	0
35	1310	12L:12D	Tibia	16.93	98.09	9.5	7.67	0
35	1311	12L:12D	Femur			9.435	9.745
35	1312	12L:12D	Tibia	14.66	97.5	8.525	6.755	0
35	1313	12L:12D	Tibia	13.19	97.73	8.47	6.73	0
35	1314	12L:12D	Tibia	16.61	100.78	9.075	6.76	0
35	1315	12L:12D	Tibia	12.51	96.085	8.255	7.495	0
35	1316	12L:12D	Femur	12.71	69.475	8.64	8.975
35	1317	12L:12D	Femur			9.96	10.375
35	1318	12L:12D	Tibia	14.27	104.14	9.31	8.1	0
35	1319	12L:12D	Tibia	10.52	92.15	6.965	5.93	0
35	1320	12L:12D	Femur	9.21	65.95	8.405	9.015
35	1321	12L:12D	Femur	11.05	69.87	9.16	9.825
35	1322	12L:12D	Tibia	12.48	93.58	8.825	7.35	0
35	1323	12L:12D	Tibia	12.97	96.41	8.66	7.035	0
35	1324	12L:12D	Femur	8.1	64.66	8.205	8.05
35	1325	12L:12D	Femur			9.05	8.92
35	1326	12L:12D	Femur	10.98	70.555	9.37	9.475
35	1327	12L:12D	Tibia	17.47	103.79	9.595	8.075	0
35	1328	12L:12D	Tibia	13.84	103.715	8.195	6.79	0
35	1329	12L:12D	Tibia	14.95	102.29	8.36	7.28	0
35	1330	12L:12D	Femur	14.27	66.81	10.065	10.775
35	1331	12L:12D	Femur			9.575	8.99
35	1332	12L:12D	Tibia	12.49	103.105	8.025	6.42	0
35	1333	12L:12D	Femur			8.955	9.11
35	1334	12L:12D	Femur	13.69	69.005	9.235	9.405
35	1335	12L:12D	Tibia	14.64	101.81	7.78	6.925	0
35	1336	12L:12D	Femur			8.85	8.88
35	1337	12L:12D	Tibia	14.01	99.52	8.475	6.53	0
35	1338	12L:12D	Femur	13.4	71.38	9.215	9.56
35	1339	12L:12D	Tibia	16.5	102.385	8.615	6.955	0
35	1340	12L:12D	Tibia	17.2	106.14	8.865	6.965	0
35	1341	12L:12D	Tibia	12.71	101.455	8.62	6.85	0
35	1342	12L:12D	Femur			8.28	8.735
35	1343	12L:12D	Femur	9.34	67.705	7.46	9.025
35	1344	12L:12D	Tibia	13.65	102.12	7.305	6.505	0
35	1345	12L:12D	Tibia	16.32	103.19	8.33	6.405	0
35	1346	12L:12D	Femur	8.58	67.88	8.18	8.34
35	1347	12L:12D	Femur	12.59	71.935	9.085	9.645
35	1348	12L:12D	Tibia	14.83	100.88	8.61	6.805	0
35	1349	12L:12D	Femur	12.06	69.185	8.785	9.135
35	1350	12L:12D	Femur			10.32	10.25
35	1351	12L:12D	Tibia	12.57	100.455	7.595	6.195	0
35	1352	12L:12D	Femur			7.92	8.1
35	1353	12L:12D	Femur			9.62	8.295
35	1354	12L:12D	Femur			8.88	9.33
35	1355	12L:12D	Tibia	18.85	108.835	9.16	8.295	0
35	1356	12L:12D	Tibia	16.23	103.71	8.905	6.745	0
35	1357	12L:12D	Tibia	15.4	104.415	9.005	6.92	0
35	1358	12L:12D	Femur	14.07	69.07	9.265	10.16
35	1359	12L:12D	Tibia	15.27	103.76	8.795	7.69	0
35	1360	12L:12D	Tibia	15.14	103.87	8.185	7.985	0
35	1361	12L:12D	Femur	10.18	69.18	8.31	8.395
35	1362	12L:12D	Tibia	16.72	101.56	9.38	7.365	0
35	1363	12L:12D	Tibia	16.71	101.37	9.525	7.355	0
35	1364	12L:12D	Femur			8.675	8.32
35	1365	12L:12D	Femur	12.36	71.505	9.185	9.435
35	1366	12L:12D	Tibia	12.71	100.115	8.1	6.77	0
35	1367	12L:12D	Tibia	16.67	106.51	8.735	8.37	0
35	1368	12L:12D	Tibia			8.45	6.955	0
35	1369	12L:12D	Femur			9.61	10.42
35	1370	12L:12D	Tibia	13.59	102.225	8.845	7.625	0
35	1371	12L:12D	Tibia	17.59	107.28	9.545	7.35	0
35	1372	12L:12D	Tibia	10.41	92.47	6.93	5.87	0
35	1373	12L:12D	Tibia			7.8	7.145	0
35	1374	12L:12D	Tibia	16.09	103.225	9.24	7.18	0
35	1375	12L:12D	Tibia	12.74	98.08	7.145	6.16	0
35	1376	12L:12D	Femur	9.93	69.215	8.45	8.715
35	1377	12L:12D	Femur			8.69	8.225
35	1378	12L:12D	Femur	13.32	68.32	9.295	10.34
35	1379	12L:12D	Tibia	12.31	97.265	7.92	6.485	0
35	1380	12L:12D	Femur	13.23	71.555	9.205	9.13
35	1381	12L:12D	Femur	11.08	73.505	8.11	8.97
35	1382	12L:12D	Tibia			7.815	6.88	0
35	1383	12L:12D	Femur	11.28	69.98	8.285	8.85
35	1384	12L:12D	Femur			8.175	7.895
35	1385	12L:12D	Femur	10.82	73.325	8.41	8.865
35	1386	12L:12D	Tibia	13.34	100.275	8.775	7.92	0
35	1388	12L:12D	Tibia	16.8	103.475	9.06	7.035	0
35	1389	12L:12D	Femur			8.59	9.5
35	1390	12L:12D	Tibia	13.02	99.97	8.095	6.38	0
35	1391	12L:12D	Femur			7.955	9.06
35	1392	12L:12D	Femur	12.82	70.145	9.01	10.045
35	1393	12L:12D	Tibia	19.6	106.64	9.615	9.53	0
35	1394	12L:12D	Femur			9.01	9.29
35	1395	12L:12D	Tibia			8.045	6.42	0
35	1396	12L:12D	Femur	11.34	69.405	9.89	9.355
35	1397	12L:12D	Femur			9.39	9.45
35	1398	12L:12D	Femur			9.205	10.575
35	1399	12L:12D	Tibia	15.71	104.355	8.36	7.855	0
35	1400	12L:12D	Tibia	16.51	98.755	9.545	8.52	0
35	1401	12L:12D	Tibia	18.3	106.35	8.87	7.735	0
35	1402	12L:12D	Tibia	16.78	101.485	9.74	8.515	0
35	1403	12L:12D	Femur	12.97	71.38	8.93	10.245
35	1404	12L:12D	Tibia	19.13	105.735	9.415	9.09	0
35	1405	12L:12D	Femur	9.74	65.47	7.965	8.66
35	1406	12L:12D	Tibia	17.57	107.695	9.675	8.415	0
35	1407	12L:12D	Tibia	13.59	102.46	8.035	7.15	0
35	1408	12L:12D	Tibia	14.05	100.445	8.275	7.16	0
35	1409	12L:12D	Tibia	17.89	96.92	9.12	7.535	0
35	1410	12L:12D	Femur			8.065	8.725
35	1411	12L:12D	Femur	9.8	67.26	8.415	8.725
35	1412	12L:12D	Tibia	12.66	98.795	7.115	6.15	0
35	1413	12L:12D	Femur			8.895	9.205
35	1414	12L:12D	Femur			6.575	7.96
35	1416	12L:12D	Tibia			8.27	6.335	0
35	1417	12L:12D	Femur	9.56	65.75	8.54	9.215
35	1418	12L:12D	Femur			9.005	9.06
35	1419	12L:12D	Tibia	18.37	107.49	9.51	8.53	0
35	1420	12L:12D	Tibia	16.05	105.58	9.185	7.23	0
35	1421	12L:12D	Tibia			7.61	6.45	0
35	1422	12L:12D	Tibia	13.99	98.335	8.48	6.77	0
35	1423	12L:12D	Tibia	16.52	107.225	8.65	6.745	0
35	1424	12L:12D	Femur	13.12	71.7	9.535	10.34
35	1425	12L:12D	Femur			8.91	8.975
35	1426	12L:12D	Tibia	16.59	101.91	9.18	7.07	0
35	1427	12L:12D	Femur	11.28	70.25	8.76	9.46
35	1428	12L:12D	Tibia	14.44	102.015	8.85	8.405	0
35	1429	12L:12D	Tibia	15.81	105.58	8.99	7.425	0
35	1430	12L:12D	Tibia	13.47	91.43	8.64	7.5	0
35	1431	12L:12D	Femur	11.3	66.125	9.12	10.145
35	1432	12L:12D	Femur	12.5	69.765	9.105	10.12
35	1433	12L:12D	Tibia	15.57	102.47	8.18	7.2	0
35	1434	12L:12D	Tibia	12.78	99.755	8.18	7	0
35	1435	12L:12D	Femur	11.18	68.825	8.375	8.27
35	1436	12L:12D	Tibia	18.39	101.87	9.235	8.015	0
35	1437	12L:12D	Femur	10.79	69.925	8.4	8.71
35	1438	12L:12D	Tibia	12.62	97.325	8.49	6.785	0
35	1439	12L:12D	Femur	10.86	69.73	8.53	8.625
35	1440	12L:12D	Femur	9.65	67.115	7.715	8.73
35	1441	12L:12D	Femur			8.365	8.95
35	1442	12L:12D	Femur	11.62	69.81	8.78	8.99
35	1443	12L:12D	Femur	13.88	65.905	9.81	10.905
35	1444	12L:12D	Femur			9.515	9.8
35	1445	12L:12D	Femur			8.425	8.92
35	1446	12L:12D	Femur	12.31	67.795	9.57	9.415
35	1447	12L:12D	Femur			10.395	10.74
35	1448	12L:12D	Tibia			8.825	8.065	0
35	1449	12L:12D	Femur			10.03	10.195
35	1450	12L:12D	Femur	13.67	71.31	9.905	9.43
35	1451	12L:12D	Tibia	12.4	94.59	8.835	7.685	0
35	1452	12L:12D	Femur			8.63	9.14
35	1453	12L:12D	Tibia	17.82	101.345	9.2	7.865	0
35	1454	12L:12D	Tibia			8.77	7.21	0
35	1455	12L:12D	Femur			9.705	9.97
35	1456	12L:12D	Femur	10.69	64.135	9.855	9.985
35	1457	12L:12D	Tibia	14.54	103.52	8.365	6.795	0
35	1458	12L:12D	Tibia	14.79	102.67	7.645	6.63	0
35	1459	12L:12D	Tibia	12.37	94.78	8.52	7.395	0
35	1460	12L:12D	Tibia	14.72	101.785	8.33	6.285	0
35	1461	12L:12D	Femur	10.71	68.73	8.845	9.34
35	1462	12L:12D	Femur			8.43	8.555
35	1463	12L:12D	Tibia	12.28	97.47	8.23	7.025	0
35	1464	12L:12D	Femur	10.32	67.57	7.695	8.405
35	1465	12L:12D	Femur	10.67	66.625	8.51	8.41
35	1466	12L:12D	Tibia	13.15	102.445	8.11	6.97	0
35	1467	12L:12D	Femur	10.44	65.49	9.145	9.405
35	1468	12L:12D	Tibia			7.525	6.275	0
35	1469	12L:12D	Tibia	11.88	101.25	7.125	6.465	0
35	1470	12L:12D	Femur	8.26	63.35	7.45	8.065
35	1471	12L:12D	Femur	10.61	70.725	8.275	8.805
35	1472	12L:12D	Tibia	12.88	100.43	8.34	7.135	0
35	1473	12L:12D	Tibia	16.44	101.285	8.855	6.94	0
35	1474	12L:12D	Femur	10.29	69.035	8.725	9.04
35	1475	12L:12D	Femur			8.835	9.71
35	1476	12L:12D	Tibia	16.96	104.33	8.995	7.72	0
35	1477	12L:12D	Tibia	16.28	102.135	9.115	6.97	0
35	1478	12L:12D	Femur	10.03	66.89	8.57	8.95
35	1479	12L:12D	Femur			9.11	9.745
35	1480	12L:12D	Femur	12.9	67.84	9.01	10.065
35	1481	12L:12D	Femur			9.22	9.435
35	1482	12L:12D	Femur			8.685	9.185
35	1483	12L:12D	Tibia	15.38	104.685	8.47	5.995	0
35	1484	12L:12D	Tibia	17.18	103.16	9.445	8.33	0
35	1485	12L:12D	Femur	8.7	67.85	8.5	8.465
35	1486	12L:12D	Femur	13.55	71.66	9.385	9.69
35	1487	12L:12D	Tibia	12.94	99.72	7.35	6.62	0
35	1488	12L:12D	Tibia	16.97	102.085	8.91	7.165	0
35	1489	24D	Tibia	14.67	100.365	8.955	7.345	0
35	1490	24D	Femur			8.69	9.15
35	1491	24D	Femur			9.09	9.635
35	1492	24D	Femur			9.095	10.15
35	1493	24D	Tibia	13.75	101.44	8.35	6.65	0
35	1494	24D	Tibia	15.21	99.855	8.825	7.025	0
35	1495	24D	Tibia			7.66	6.52	0
35	1496	24D	Femur	9.15	66.035	8.33	9.135
35	1497	24D	Tibia	13.65	102.065	7.52	6.565	0
35	1498	24D	Tibia	11.94	101.07	7.995	6.445	0
35	1499	24D	Tibia	14.86	99.44	9.24	7.035	0
35	1500	24D	Femur			8.505	8.515
35	1501	24D	Tibia	16.22	92.94	9.11	7.015	0
35	1502	24D	Femur	13.29	70.54	8.855	10.115
35	1503	24D	Femur	11.95	66.1	10.04	10.64
35	1504	24D	Tibia	17.18	99.585	10.06	7.215	0
35	1505	24D	Tibia	15.8	101.875	8.67	6.635	0
35	1506	24D	Tibia	13.68	105.14	8.23	6.47	0
35	1507	24D	Tibia	15.57	100.115	8.71	6.6	0
35	1508	24D	Femur			9.665	10.23
35	1509	24D	Tibia	17.85	102.65	9.365	6.91	0
35	1510	24D	Tibia	14.76	97.49	7.75	6.215	0
35	1511	24D	Femur			8.625	8.97
35	1512	24D	Femur			9.465	9.545
35	1513	24D	Femur	9.77	64.22	8.59	8.595
35	1514	24D	Tibia	16.88	107.37	8.865	7.16	0
35	1515	24D	Femur			10.175	10.365
35	1516	24D	Femur			9.36	10.12
35	1517	24D	Femur			8.805	9.625
35	1518	24D	Tibia	12.35	98.315	8.265	6.17	0
35	1519	24D	Tibia	11.75	94.16	7.49	5.695	0
35	1520	24D	Tibia	11.26	97.81	6.485	6.365	0
35	1521	24D	Tibia	15.72	101.435	7.705	6.22	0
35	1522	24D	Femur	8.83	66.375	7.275	7.59
35	1523	24D	Tibia	11.36	98.06	6.57	6.455	0
35	1524	24D	Femur			9.82	10.25
35	1525	24D	Tibia	11.13	96.915	6.99	5.89	0
35	1526	24D	Femur			8.47	8.665
35	1527	24D	Femur	10.74	69.6	8.66	9.31
35	1528	24D	Tibia	13.47	101.795	8.275	6.46	0
35	1529	24D	Femur	10.36	67.45	8.62	8.445
35	1530	24D	Femur			8.02	8.3
35	1531	24D	Tibia	20.95	110.34	10.535	9.635	0
35	1532	24D	Tibia	15.7	101.385	8.785	7.165	0
35	1533	24D	Femur	10.8	69.63	9.02	10.14
35	1534	24D	Tibia	16.85	102.745	8.905	6.775	0
35	1535	24D	Tibia	14.36	102.3	8.45	6.75	0
35	1536	24D	Tibia	13.99	98.6	8.59	6.775	0
35	1537	24D	Tibia	13.01	100.355	8.315	5.94	0
35	1538	24D	Femur			8.5	8.83
35	1539	24D	Femur	10.59	67.455	8.595	9.155
35	1540	24D	Tibia	17.47	102.805	8.79	6.95	0
35	1541	24D	Femur			8.62	9.985
35	1542	24D	Femur			9.53	10.23
35	1543	24D	Femur			10.36	10.45
35	1544	24D	Tibia	16.19	100.825	9.14	6.68	0
35	1545	24D	Femur	12.98	71.055	8.765	10.01
35	1546	24D	Femur			9.12	9.675
35	1547	24D	Femur			9.195	10.38
35	1548	24D	Femur	11.24	70.555	9.205	9.865
35	1549	24D	Tibia	13.09	101.235	7.74	6.285	0
35	1550	24D	Tibia	16.32	102.115	10.01	6.88	0
35	1551	24D	Tibia	14.49	97.045	9.505	6.935	0
35	1552	24D	Femur	10.73	71.05	8.3	8.31
35	1553	24D	Femur			9.26	9.905
35	1554	24D	Femur			9.77	10.205
35	1555	24D	Femur			10.52	10.665
35	1556	24D	Tibia	19.1	102.835	10.11	8.74	0
35	1557	24D	Femur			8.995	9.425
35	1558	24D	Tibia	14.45	93.65	9.28	8.305	1
35	1559	24D	Femur			9.29	10.06
35	1560	24D	Tibia	12.66	97.595	7.535	6.475	0
35	1561	24D	Tibia	18.25	106.165	8.97	6.85	0
35	1562	24D	Tibia	12.76	95.316	6.965	6.025	0
35	1563	24D	Femur	9.21	65.93	8.465	9.16
35	1564	24D	Tibia	17.23	102.85	9.03	7	0
35	1565	24D	Femur			8.57	9.98
35	1566	24D	Tibia	13.4	98.275	7.565	6.59	0
35	1567	24D	Femur			9.885	10.02
35	1568	24D	Tibia	18.06	103.09	9.655	7.495	0
35	1569	24D	Femur			8.92	9.485
35	1570	24D	Femur	12.36	68.565	9.1	10.01
35	1571	24D	Tibia	14.89	100.705	8.59	7.77	0
35	1572	24D	Femur			10.565	10.62
35	1573	24D	Femur			9.41	10.405
35	1574	24D	Femur	10.21	69.92	8.065	8.365
35	1575	24D	Tibia	13.11	99.49	7.975	8.285	0
35	1576	24D	Tibia	17.42	102.25	10.275	8.43	0
35	1577	24D	Tibia	10.85	95.585	6.745	6.41	0
35	1578	24D	Tibia	15.22	96.49	9.61	6.895	0
35	1579	24D	Femur			8.925	10.33
35	1580	24D	Tibia	12.62	101.565	6.78	6.325	0
35	1581	24D	Femur			9.585	9.745
35	1582	24D	Femur			7.465	8.77
35	1583	24D	Femur			7.275	8.635
35	1584	24D	Tibia	12.13	100.345	8.465	6.71	0
35	1585	24D	Femur	12.89	72.475	8.91	8.97
35	1586	24D	Femur	12.72	66.49	9.67	10.635
35	1587	24D	Tibia	16.47	102.79	8.885	6.485	0
35	1588	24D	Tibia	17.14	98.095	10.24	7.53	0
35	1589	24D	Femur	9.1	66.73	7.725	8.35
35	1590	24D	Tibia	17.42	105.96	8.89	7.105	0
35	1591	24D	Tibia	13.94	105.85	8.075	6.41	0
35	1592	24D	Femur			8.71	9.83
35	1593	24D	Tibia	11.56	102.945	7.905	6.49	0
35	1593	24D	Femur	10.82	71.335	7.58	8.895
35	1594	24D	Tibia	12.39	102.775	6.84	6.285	0
35	1595	24D	Femur	10.05	63.16	7.915	8.215
35	1596	24D	Tibia	12.63	76.45	8.725	8.9	0
35	1597	24D	Femur			8.335	8.88
35	1598	24D	Tibia	12.47	98.49	7.84	6.395	0
35	1599	24D	Tibia	12.18	92.06	7	5.9	0
35	1600	24D	Tibia	15.35	102.29	9.305	6.76	0
35	1601	24D	Femur	11.72	71.79	8.575	9.265
35	1602	24D	Femur	12.56	69.165	9.87	10.005
35	1603	24D	Tibia			8.56	8.095	0
35	1604	24D	Femur	10.74	69.73	8.125	9.23
35	1605	24D	Tibia	12.08	99.86	7.025	6.05	0
35	1606	24D	Tibia	17.4	102.63	8.995	7.035	0
35	1607	24D	Tibia	13.26	97.5	8.435	7.07	0
35	1608	24D	Tibia	14.08	99.445	8.615	6.625	0
35	1609	24D	Tibia	17.38	101.225	8.77	7.005	0
35	1610	24D	Tibia	17.74	107.915	8.79	7.26	0
35	1611	24D	Tibia	18.42	102.93	9.34	7.27	0
35	1612	24D	Tibia	16.81	103.325	9.265	7.68	0
35	1613	24D	Tibia	13.48				0
35	1614	24D	Tibia	13.47	100.27	8.135	6.655	0
35	1615	24D	Tibia	14.77	100.31	8.215	6.885	0
35	1616	24D	Tibia	17.22	100.615	10.4	7.265	0
35	1617	24D	Tibia	13.21	100.215	8.255	5.835	0
35	1618	24D	Tibia	17.09	105.765	8.845	6.58	0
35	1619	24D	Tibia	13.92	103.69	7.775	6.515	0
35	1620	24D	Tibia	13.82	103.565	8.54	7.18	0
35	1621	24D	Femur	8.68	66.37	8.69	8.535
35	1622	24D	Femur	10.94	67.53	8.895	9.64
35	1623	24D	Femur			8.82	9.695
35	1624	24D	Femur	10.09	67.405	7.595	8.565
35	1625	24D	Tibia			8.615	7.825	0
35	1626	24D	Tibia	14.96	102.37	8.725	6.94	0
35	1627	24D	Tibia	12.79	98.49	6.855	5.995	0
35	1628	24D	Tibia	11.07	97.655	7.145	6.19	0
35	1629	24D	Tibia	13.8	102.855	7.065	6.06	0
35	1630	24D	Tibia	11.79	95.425	7.98	6.595	0
35	1631	24D	Femur			9.41	9.92
35	1632	24D	Femur	11.18	69.76	8.905	9.945
35	1633	24D	Femur	10.82	67.065	8.75	9.82
35	1634	24D	Femur			8.855	10.035
35	1635	24D	Femur			8.555	8.935
35	1636	24D	Tibia	17.26	100.37	8.88	7.775	0
35	1637	24D	Tibia	13.32	101.935	9.01	7.64	0
35	1638	24D	Tibia	16.79				0
35	1639	24D	Tibia	13.01	105.16	7.105	6.15	0
35	1640	24D	Femur	11.01	69.995	8.595	9.29
35	1641	24D	Femur	10.17	67.965	8.545	9.3
35	1642	24D	Femur	11.21	71.895	8.65	9.345
35	1643	24D	Tibia	19.86	108.37	10.45	9.395	0
35	1644	24D	Femur			10.38	10.385
35	1645	24D	Femur	10.2	67.635	8.32	8.825
35	1646	24D	Femur	12.49	68.14	9.125	9.545
35	1647	24D	Femur	10.05	72.455	8	9.305
35	1648	24D	Femur	10.14	71.85	7.805	8.99
35	1649	24D	Femur	9.87	70.275	9.34	8.905
35	1650	24D	Femur	10.21	69.5	8.265	9.29
35	1651	24D	Tibia	12.35	100.195	7.195	6.325	0
35	1652	24D	Tibia	12.58	101.62	7.24	6.25	0
35	1653	24D	Tibia	13.96	101.81	8.605	7.025	0
35	1654	24D	Femur	8.4	66.08	7.725	8.6
35	1655	24D	Femur			8.425	9.505
35	1656	24D	Femur	12.42	70.735	8.86	9.505
35	1657	24D	Femur	13.35	70.42	8.905	9.55
35	1658	24D	Femur	9.56	68.96	8.05	8.495
35	1659	24D	Tibia	11.77	101.235	7.585	6.305	0
35	1660	24D	Tibia	14.19	100.81	8.255	6.705	0
35	1661	24D	Tibia	13.58	99.88	7.995	6.605	0
35	1662	24D	Femur	12.07	70.46	8.795	9.885
35	1663	24D	Femur	9.81	66.485	8.18	8.585
35	1664	24D	Femur	10.65	70.135	8.89	9.305
35	1665	24D	Femur	11.1	69.26	8.575	9.82
35	1666	24D	Femur			9.465	9.945
35	1667	24D	Tibia	14.93	98.685	8.49	6.7	0
35	1668	24D	Tibia	14.82	100.865	8.67	7.835	0
35	1669	24D	Tibia	15.97	103.515	8.935	7.35	0
35	1670	24D	Femur	12.97	71.46	8.755	8.97
35	1671	24D	Femur	11.82	70.44	8.73	9.48
35	1672	24D	Femur	10.64	67.97	8.065	8.85
35	1673	24D	Femur			8.765	9.145
35	1674	24D	Femur			8.975	10.105
35	1675	24D	Tibia	11.56	94.955	6.625	6.35	0

## Sheet: CT-scans
Day	Treatment	Bone	Number	Record	CorticalArea	MedullaryArea	MinorMoment	MajorMoment	MaxThick	MeanThick
0	24L	femur	9	rec0530	1.259	2.314	0.298	0.341	0.497	0.346
0	24L	femur	9	rec0531	1.26	2.314	0.298	0.335	0.507	0.348
0	24L	femur	9	rec0532	1.264	2.318	0.297	0.336	0.497	0.348
0	24L	femur	9	rec0529	1.267	2.321	0.3	0.345	0.507	0.349
0	24L	femur	9	rec0543	1.281	2.321	0.301	0.348	0.491	0.349
0	24L	femur	9	rec0544	1.28	2.321	0.301	0.347	0.487	0.347
0	24L	femur	9	rec0533	1.271	2.322	0.299	0.339	0.49	0.349
0	24L	femur	9	rec0542	1.286	2.323	0.302	0.347	0.49	0.349
0	24L	femur	9	rec0534	1.274	2.324	0.299	0.341	0.49	0.35
0	24L	femur	9	rec0540	1.288	2.324	0.302	0.347	0.48	0.347
0	24L	femur	9	rec0541	1.29	2.324	0.302	0.347	0.49	0.348
0	24L	femur	9	rec0545	1.283	2.324	0.3	0.348	0.49	0.348
0	24L	femur	9	rec0539	1.287	2.325	0.301	0.349	0.497	0.349
0	24L	femur	9	rec0537	1.286	2.326	0.3	0.349	0.487	0.35
0	24L	femur	9	rec0550	1.294	2.327	0.304	0.35	0.49	0.349
0	24L	femur	9	rec0551	1.292	2.327	0.303	0.351	0.491	0.35
0	24L	femur	9	rec0526	1.27	2.328	0.299	0.345	0.507	0.352
0	24L	femur	9	rec0527	1.269	2.328	0.298	0.345	0.497	0.346
0	24L	femur	9	rec0535	1.29	2.328	0.301	0.344	0.487	0.349
0	24L	femur	9	rec0536	1.293	2.329	0.301	0.348	0.487	0.35
0	24L	femur	9	rec0538	1.294	2.329	0.3	0.348	0.48	0.348
0	24L	femur	9	rec0557	1.294	2.329	0.302	0.351	0.497	0.351
0	24L	femur	9	rec0562	1.293	2.329	0.302	0.356	0.49	0.346
0	24L	femur	9	rec0528	1.276	2.33	0.298	0.345	0.497	0.346
0	24L	femur	9	rec0525	1.273	2.331	0.299	0.343	0.497	0.35
0	24L	femur	9	rec0546	1.293	2.331	0.301	0.349	0.497	0.35
0	24L	femur	9	rec0547	1.294	2.331	0.304	0.35	0.491	0.35
0	24L	femur	9	rec0549	1.298	2.331	0.304	0.35	0.491	0.349
0	24L	femur	9	rec0556	1.299	2.331	0.303	0.353	0.491	0.351
0	24L	femur	9	rec0558	1.294	2.331	0.3	0.352	0.507	0.349
0	24L	femur	9	rec0563	1.304	2.331	0.3	0.355	0.491	0.346
0	24L	femur	9	rec0524	1.273	2.332	0.302	0.344	0.509	0.354
0	24L	femur	9	rec0548	1.3	2.332	0.304	0.351	0.491	0.348
0	24L	femur	9	rec0552	1.295	2.332	0.301	0.351	0.49	0.35
0	24L	femur	9	rec0565	1.306	2.332	0.302	0.361	0.507	0.352
0	24L	femur	9	rec0559	1.296	2.333	0.3	0.354	0.491	0.346
0	24L	femur	9	rec0564	1.312	2.333	0.301	0.36	0.497	0.35
0	24L	femur	9	rec0566	1.304	2.333	0.301	0.36	0.507	0.351
0	24L	femur	9	rec0561	1.299	2.335	0.302	0.357	0.49	0.346
0	24L	femur	9	rec0553	1.299	2.336	0.302	0.351	0.497	0.349
0	24L	femur	9	rec0554	1.301	2.336	0.303	0.353	0.491	0.35
0	24L	femur	9	rec0555	1.301	2.336	0.303	0.353	0.497	0.351
0	24L	femur	9	rec0560	1.301	2.336	0.301	0.356	0.491	0.347
0	24L	femur	9	rec0521	1.282	2.337	0.305	0.343	0.512	0.353
0	24L	femur	9	rec0522	1.279	2.337	0.303	0.343	0.511	0.353
0	24L	femur	9	rec0520	1.283	2.339	0.306	0.345	0.523	0.354
0	24L	femur	9	rec0523	1.284	2.34	0.301	0.344	0.511	0.352
0	24L	femur	9	rec0519	1.298	2.341	0.308	0.346	0.511	0.355
0	24L	femur	9	rec0518	1.302	2.343	0.309	0.347	0.509	0.354
0	24L	femur	9	rec0511	1.275	2.345	0.305	0.349	0.49	0.336
0	24L	femur	9	rec0516	1.302	2.345	0.309	0.35	0.49	0.349
0	24L	femur	9	rec0517	1.308	2.345	0.309	0.349	0.487	0.349
0	24L	femur	9	rec0512	1.284	2.346	0.307	0.347	0.49	0.341
0	24L	femur	9	rec0515	1.301	2.346	0.308	0.351	0.49	0.346
0	24L	femur	9	rec0510	1.27	2.348	0.307	0.35	0.497	0.334
0	24L	femur	9	rec0513	1.299	2.351	0.308	0.349	0.476	0.339
0	24L	femur	9	rec0514	1.301	2.351	0.309	0.351	0.49	0.345
0	24L	femur	9	rec0505	1.239	2.353	0.306	0.34	0.512	0.33
0	24L	femur	9	rec0506	1.247	2.353	0.306	0.341	0.509	0.329
0	24L	femur	9	rec0504	1.233	2.354	0.304	0.338	0.512	0.329
0	24L	femur	9	rec0507	1.258	2.357	0.307	0.344	0.512	0.333
0	24L	femur	9	rec0509	1.271	2.357	0.308	0.35	0.507	0.332
0	24L	femur	9	rec0503	1.222	2.36	0.304	0.335	0.511	0.328
0	24L	femur	9	rec0508	1.273	2.362	0.308	0.349	0.507	0.331
0	24L	femur	9	rec0486	1.219	2.373	0.309	0.336	0.509	0.321
0	24L	femur	9	rec0485	1.225	2.379	0.309	0.337	0.511	0.322
0	24L	femur	9	rec0484	1.22	2.38	0.309	0.337	0.497	0.318
0	24L	femur	9	rec0483	1.213	2.382	0.309	0.338	0.511	0.321
0	24L	femur	9	rec0482	1.208	2.383	0.312	0.338	0.511	0.323
0	24L	femur	9	rec0481	1.212	2.391	0.315	0.341	0.487	0.316
0	24L	femur	9	rec0480	1.222	2.401	0.316	0.343	0.48	0.318
0	24L	femur	9	rec0479	1.226	2.408	0.317	0.344	0.507	0.323
0	24L	femur	9	rec0478	1.228	2.415	0.319	0.346	0.476	0.32
0	24L	femur	9	rec0477	1.236	2.424	0.322	0.348	0.476	0.319
0	24L	femur	9	rec0476	1.241	2.431	0.323	0.352	0.476	0.322
0	24L	femur	9	rec0475	1.246	2.438	0.324	0.352	0.475	0.318
0	24L	femur	9	rec0474	1.248	2.443	0.328	0.356	0.475	0.321
0	24L	femur	9	rec0473	1.253	2.453	0.33	0.358	0.476	0.32
0	24L	femur	9	rec0472	1.258	2.462	0.332	0.361	0.475	0.319
0	24L	femur	9	rec0471	1.266	2.473	0.33	0.361	0.475	0.316
0	24L	femur	9	rec0470	1.264	2.476	0.333	0.361	0.457	0.314
0	24L	femur	9	rec0469	1.265	2.484	0.333	0.361	0.457	0.316
0	24L	femur	9	rec0468	1.267	2.49	0.332	0.359	0.452
0	24L	femur	9	rec0467	1.257	2.493
0	24L	femur	9	rec0487			0.308	0.335	0.49	0.32
0	24L	femur	9	rec0488			0.303	0.334	0.497	0.322
0	24L	femur	9	rec0489			0.298	0.331	0.497	0.322
0	24L	femur	9	rec0490			0.298	0.329	0.511	0.327
0	24L	femur	9	rec0491			0.299	0.328	0.512	0.325
0	24L	femur	9	rec0492			0.297	0.324	0.511	0.326
0	24L	femur	9	rec0493			0.297	0.323	0.512	0.325
0	24L	femur	9	rec0494			0.295	0.324	0.511	0.326
0	24L	femur	9	rec0495			0.294	0.322	0.487	0.318
0	24L	femur	9	rec0496			0.296	0.321	0.487	0.317
0	24L	femur	9	rec0497			0.298	0.323	0.487	0.317
0	24L	femur	9	rec0498			0.296	0.324	0.511	0.324
0	24L	femur	9	rec0499			0.295	0.324	0.511	0.326
0	24L	femur	9	rec0500			0.297	0.328	0.511	0.325
0	24L	femur	9	rec0501			0.299	0.331	0.511	0.33
0	24L	femur	9	rec0502			0.301	0.332	0.511	0.329
0	24L	femur	9	rec0566			0.3	0.359	0.497	0.348
0	24L	tibia	10	rec0566	1.101	1.99	0.233	0.273	0.403	0.286
0	24L	tibia	10	rec0565	1.1	1.991	0.235	0.272	0.403	0.284
0	24L	tibia	10	rec0564	1.096	1.994	0.238	0.274	0.403	0.286
0	24L	tibia	10	rec0546	1.077	1.997	0.235	0.271	0.39	0.277
0	24L	tibia	10	rec0547	1.078	1.997	0.234	0.271	0.377	0.281
0	24L	tibia	10	rec0560	1.104	1.998	0.24	0.271	0.374	0.283
0	24L	tibia	10	rec0545	1.077	1.999	0.236	0.271	0.39	0.276
0	24L	tibia	10	rec0551	1.087	1.999	0.236	0.277	0.361	0.279
0	24L	tibia	10	rec0561	1.112	1.999	0.238	0.273	0.383	0.285
0	24L	tibia	10	rec0552	1.093	2.001	0.234	0.273	0.374	0.281
0	24L	tibia	10	rec0559	1.103	2.001	0.24	0.273	0.395	0.284
0	24L	tibia	10	rec0563	1.108	2.001	0.239	0.274	0.395	0.287
0	24L	tibia	10	rec0562	1.112	2.004	0.237	0.273	0.383	0.284
0	24L	tibia	10	rec0553	1.101	2.005	0.235	0.272	0.368	0.284
0	24L	tibia	10	rec0548	1.091	2.007	0.233	0.273	0.377	0.282
0	24L	tibia	10	rec0554	1.102	2.007	0.237	0.273	0.363	0.28
0	24L	tibia	10	rec0558	1.112	2.008	0.241	0.275	0.383	0.284
0	24L	tibia	10	rec0544	1.09	2.01	0.238	0.272	0.374	0.275
0	24L	tibia	10	rec0549	1.106	2.011	0.235	0.274	0.368	0.28
0	24L	tibia	10	rec0556	1.107	2.011	0.239	0.276	0.383	0.283
0	24L	tibia	10	rec0557	1.118	2.011	0.24	0.275	0.377	0.281
0	24L	tibia	10	rec0555	1.111	2.012	0.237	0.274	0.368	0.285
0	24L	tibia	10	rec0550	1.106	2.013	0.236	0.276	0.367	0.279
0	24L	tibia	10	rec0542	1.087	2.016	0.24	0.271	0.377	0.275
0	24L	tibia	10	rec0543	1.092	2.016	0.239	0.271	0.377	0.277
0	24L	tibia	10	rec0541	1.076	2.018	0.241	0.271	0.395	0.278
0	24L	tibia	10	rec0539	1.072	2.021	0.24	0.27	0.383	0.272
0	24L	tibia	10	rec0537	1.066	2.022	0.237	0.27	0.383	0.271
0	24L	tibia	10	rec0538	1.068	2.023	0.237	0.269	0.374	0.272
0	24L	tibia	10	rec0536	1.07	2.024	0.238	0.272	0.374	0.272
0	24L	tibia	10	rec0540	1.083	2.024	0.24	0.269	0.383	0.273
0	24L	tibia	10	rec0535	1.069	2.027	0.238	0.273	0.368	0.27
0	24L	tibia	10	rec0534	1.068	2.029	0.237	0.275	0.368	0.275
0	24L	tibia	10	rec0526	1.059	2.032	0.232	0.278	0.367	0.273
0	24L	tibia	10	rec0529	1.074	2.035	0.235	0.278	0.367	0.273
0	24L	tibia	10	rec0533	1.078	2.035	0.238	0.278	0.39	0.277
0	24L	tibia	10	rec0525	1.061	2.037	0.233	0.277	0.361	0.27
0	24L	tibia	10	rec0527	1.074	2.037	0.231	0.279	0.363	0.271
0	24L	tibia	10	rec0528	1.078	2.038	0.232	0.279	0.363	0.273
0	24L	tibia	10	rec0530	1.076	2.038	0.236	0.279	0.361	0.271
0	24L	tibia	10	rec0532	1.089	2.04	0.237	0.279	0.377	0.275
0	24L	tibia	10	rec0524	1.06	2.041	0.233	0.274	0.361	0.27
0	24L	tibia	10	rec0521	1.05	2.043	0.235	0.27	0.348	0.264
0	24L	tibia	10	rec0523	1.059	2.043	0.234	0.273	0.361	0.27
0	24L	tibia	10	rec0522	1.056	2.044	0.233	0.271	0.346	0.264
0	24L	tibia	10	rec0531	1.089	2.044	0.237	0.278	0.363	0.27
0	24L	tibia	10	rec0520	1.055	2.048	0.236	0.272	0.346	0.265
0	24L	tibia	10	rec0519	1.06	2.053	0.238	0.273	0.338	0.265
0	24L	tibia	10	rec0518	1.062	2.058	0.238	0.274	0.338	0.265
0	24L	tibia	10	rec0517	1.064	2.063	0.237	0.274	0.338	0.261
0	24L	tibia	10	rec0516	1.059	2.065	0.235	0.273	0.338	0.262
0	24L	tibia	10	rec0508	1.006	2.068	0.231	0.265	0.302	0.238
0	24L	tibia	10	rec0507	1.001	2.07	0.229	0.264	0.328	0.244
0	24L	tibia	10	rec0513	1.047	2.071	0.236	0.273	0.338	0.258
0	24L	tibia	10	rec0515	1.063	2.071	0.238	0.273	0.338	0.261
0	24L	tibia	10	rec0514	1.062	2.073	0.236	0.273	0.338	0.257
0	24L	tibia	10	rec0506	1.001	2.074	0.228	0.265	0.328	0.245
0	24L	tibia	10	rec0509	1.024	2.074	0.233	0.266	0.302	0.243
0	24L	tibia	10	rec0512	1.041	2.074	0.237	0.272	0.338	0.255
0	24L	tibia	10	rec0503	0.995	2.075	0.23	0.264	0.313	0.239
0	24L	tibia	10	rec0504	0.995	2.075	0.229	0.263	0.311	0.242
0	24L	tibia	10	rec0498	0.98	2.077	0.225	0.262	0.302	0.228
0	24L	tibia	10	rec0500	0.99	2.077	0.228	0.263	0.313	0.232
0	24L	tibia	10	rec0497	0.974	2.078	0.225	0.262	0.296	0.229
0	24L	tibia	10	rec0499	0.994	2.078	0.226	0.264	0.302	0.235
0	24L	tibia	10	rec0502	0.995	2.078	0.229	0.264	0.315	0.239
0	24L	tibia	10	rec0501	0.992	2.08	0.229	0.263	0.313	0.237
0	24L	tibia	10	rec0505	1.005	2.08	0.227	0.263	0.315	0.242
0	24L	tibia	10	rec0511	1.048	2.082	0.235	0.271	0.313	0.249
0	24L	tibia	10	rec0496	0.974	2.084	0.226	0.26	0.293	0.231
0	24L	tibia	10	rec0510	1.051	2.086	0.235	0.268	0.311	0.247
0	24L	tibia	10	rec0495	0.978	2.09	0.228	0.262	0.296	0.23
0	24L	tibia	10	rec0491	0.977	2.098	0.231	0.256	0.302	0.235
0	24L	tibia	10	rec0490	0.977	2.099	0.234	0.256	0.313	0.236
0	24L	tibia	10	rec0494	0.986	2.102	0.229	0.263	0.302	0.233
0	24L	tibia	10	rec0492	0.984	2.103	0.229	0.258	0.311	0.233
0	24L	tibia	10	rec0493	0.982	2.103	0.229	0.259	0.311	0.235
0	24L	tibia	10	rec0489	0.98	2.107	0.232	0.254	0.311	0.235
0	24L	tibia	10	rec0468			0.226	0.258	0.315	0.232
0	24L	tibia	10	rec0469			0.221	0.256	0.311	0.228
0	24L	tibia	10	rec0470			0.22	0.253	0.296	0.226
0	24L	tibia	10	rec0471			0.225	0.254	0.296	0.226
0	24L	tibia	10	rec0472			0.228	0.253	0.296	0.225
0	24L	tibia	10	rec0473			0.23	0.253	0.311	0.23
0	24L	tibia	10	rec0474			0.233	0.254	0.315	0.235
0	24L	tibia	10	rec0475			0.231	0.254	0.328	0.235
0	24L	tibia	10	rec0476			0.231	0.253	0.338	0.236
0	24L	tibia	10	rec0477			0.231	0.252	0.315	0.232
0	24L	tibia	10	rec0478			0.229	0.252	0.311	0.229
0	24L	tibia	10	rec0479			0.231	0.251	0.296	0.228
0	24L	tibia	10	rec0480			0.234	0.25	0.296	0.225
0	24L	tibia	10	rec0481			0.236	0.251	0.315	0.231
0	24L	tibia	10	rec0482			0.235	0.249	0.296	0.228
0	24L	tibia	10	rec0483			0.235	0.247	0.296	0.233
0	24L	tibia	10	rec0484			0.232	0.247	0.311	0.234
0	24L	tibia	10	rec0485			0.231	0.247	0.311	0.234
0	24L	tibia	10	rec0486			0.231	0.249	0.296	0.232
0	24L	tibia	10	rec0487			0.231	0.25	0.296	0.232
0	24L	tibia	10	rec0488			0.232	0.25	0.296	0.232
0	24L	tibia	10	rec0566			0.232	0.273	0.403	0.283
0	24L	tibia	12	rec0565	1.195	2.219	0.299	0.324	0.367	0.287
0	24L	tibia	12	rec0545	1.193	2.221	0.306	0.318	0.362	0.285
0	24L	tibia	12	rec0564	1.198	2.221	0.303	0.327	0.367	0.285
0	24L	tibia	12	rec0546	1.19	2.222	0.303	0.317	0.348	0.284
0	24L	tibia	12	rec0547	1.192	2.223	0.302	0.317	0.347	0.285
0	24L	tibia	12	rec0553	1.191	2.223	0.3	0.322	0.347	0.283
0	24L	tibia	12	rec0557	1.185	2.223	0.302	0.325	0.348	0.279
0	24L	tibia	12	rec0551	1.194	2.224	0.301	0.322	0.362	0.288
0	24L	tibia	12	rec0552	1.191	2.224	0.3	0.322	0.348	0.287
0	24L	tibia	12	rec0538	1.186	2.225	0.305	0.322	0.364	0.286
0	24L	tibia	12	rec0558	1.19	2.225	0.3	0.323	0.362	0.28
0	24L	tibia	12	rec0539	1.199	2.226	0.302	0.322	0.378	0.288
0	24L	tibia	12	rec0543	1.199	2.226	0.305	0.319	0.364	0.285
0	24L	tibia	12	rec0548	1.202	2.226	0.3	0.319	0.347	0.285
0	24L	tibia	12	rec0542	1.199	2.227	0.304	0.321	0.378	0.289
0	24L	tibia	12	rec0544	1.202	2.227	0.306	0.319	0.364	0.287
0	24L	tibia	12	rec0556	1.197	2.227	0.304	0.325	0.339	0.281
0	24L	tibia	12	rec0566	1.204	2.227	0.299	0.322	0.367	0.286
0	24L	tibia	12	rec0540	1.208	2.228	0.303	0.321	0.39	0.287
0	24L	tibia	12	rec0549	1.204	2.228	0.3	0.32	0.347	0.287
0	24L	tibia	12	rec0550	1.202	2.228	0.302	0.322	0.362	0.291
0	24L	tibia	12	rec0541	1.207	2.229	0.304	0.323	0.39	0.289
0	24L	tibia	12	rec0559	1.196	2.23	0.301	0.323	0.347	0.281
0	24L	femur	12	rec0525	1.372	2.231	0.333	0.353	0.438	0.348
0	24L	tibia	12	rec0536	1.194	2.231	0.307	0.321	0.348	0.284
0	24L	tibia	12	rec0535	1.195	2.232	0.306	0.323	0.347	0.281
0	24L	tibia	12	rec0537	1.193	2.232	0.307	0.32	0.347	0.284
0	24L	tibia	12	rec0554	1.208	2.233	0.302	0.322	0.347	0.283
0	24L	tibia	12	rec0555	1.212	2.233	0.303	0.324	0.339	0.28
0	24L	tibia	12	rec0563	1.216	2.233	0.305	0.33	0.375	0.285
0	24L	femur	12	rec0532	1.357	2.234	0.331	0.345	0.423	0.343
0	24L	femur	12	rec0536	1.364	2.234	0.33	0.34	0.448	0.341
0	24L	tibia	12	rec0528	1.205	2.235	0.31	0.317	0.331	0.284
0	24L	femur	12	rec0535	1.371	2.235	0.33	0.341	0.459	0.343
0	24L	tibia	12	rec0533	1.198	2.236	0.306	0.324	0.348	0.278
0	24L	femur	12	rec0537	1.366	2.236	0.331	0.34	0.448	0.344
0	24L	tibia	12	rec0522	1.205	2.237	0.309	0.316	0.331	0.282
0	24L	femur	12	rec0534	1.372	2.237	0.331	0.342	0.435	0.34
0	24L	femur	12	rec0526	1.376	2.238	0.33	0.35	0.423	0.343
0	24L	tibia	12	rec0530	1.204	2.239	0.312	0.321	0.329	0.284
0	24L	femur	12	rec0533	1.369	2.239	0.331	0.342	0.424	0.336
0	24L	tibia	12	rec0534	1.205	2.239	0.305	0.323	0.347	0.278
0	24L	tibia	12	rec0560	1.215	2.239	0.302	0.324	0.362	0.282
0	24L	tibia	12	rec0523	1.203	2.24	0.308	0.314	0.329	0.279
0	24L	tibia	12	rec0531	1.203	2.24	0.309	0.322	0.339	0.281
0	24L	tibia	12	rec0521	1.213	2.241	0.308	0.319	0.333	0.281
0	24L	tibia	12	rec0527	1.213	2.241	0.311	0.318	0.331	0.287
0	24L	femur	12	rec0538	1.374	2.241	0.332	0.34	0.448	0.343
0	24L	tibia	12	rec0514	1.216	2.242	0.307	0.326	0.348	0.285
0	24L	tibia	12	rec0520	1.21	2.242	0.309	0.319	0.347	0.282
0	24L	femur	12	rec0524	1.394	2.242	0.336	0.357	0.413	0.345
0	24L	femur	12	rec0530	1.37	2.242	0.334	0.351	0.423	0.344
0	24L	tibia	12	rec0532	1.204	2.242	0.308	0.323	0.339	0.28
0	24L	tibia	12	rec0562	1.231	2.242	0.305	0.332	0.369	0.29
0	24L	femur	12	rec0531	1.369	2.243	0.331	0.346	0.423	0.339
0	24L	tibia	12	rec0561	1.229	2.243	0.304	0.329	0.367	0.291
0	24L	tibia	12	rec0524	1.215	2.244	0.309	0.314	0.329	0.278
0	24L	femur	12	rec0539	1.38	2.244	0.331	0.344	0.437	0.345
0	24L	tibia	12	rec0509	1.211	2.245	0.309	0.323	0.362	0.282
0	24L	tibia	12	rec0525	1.221	2.245	0.31	0.317	0.329	0.282
0	24L	tibia	12	rec0529	1.221	2.245	0.309	0.318	0.333	0.28
0	24L	femur	12	rec0540	1.385	2.245	0.331	0.346	0.424	0.342
0	24L	tibia	12	rec0526	1.219	2.246	0.311	0.317	0.331	0.284
0	24L	femur	12	rec0527	1.389	2.247	0.332	0.349	0.437	0.345
0	24L	tibia	12	rec0519	1.219	2.248	0.311	0.321	0.348	0.282
0	24L	femur	12	rec0529	1.38	2.248	0.336	0.352	0.423	0.342
0	24L	tibia	12	rec0515	1.22	2.249	0.307	0.324	0.364	0.286
0	24L	femur	12	rec0541	1.398	2.249	0.333	0.346	0.413	0.338
0	24L	tibia	12	rec0510	1.219	2.25	0.307	0.323	0.362	0.281
0	24L	femur	12	rec0485	1.35	2.251	0.318	0.359	0.423	0.331
0	24L	tibia	12	rec0512	1.231	2.251	0.31	0.323	0.367	0.284
0	24L	tibia	12	rec0513	1.234	2.251	0.309	0.326	0.364	0.29
0	24L	tibia	12	rec0516	1.213	2.252	0.307	0.325	0.347	0.286
0	24L	tibia	12	rec0518	1.22	2.252	0.31	0.324	0.362	0.285
0	24L	tibia	12	rec0508	1.214	2.254	0.312	0.324	0.362	0.28
0	24L	tibia	12	rec0511	1.224	2.254	0.309	0.322	0.364	0.282
0	24L	tibia	12	rec0517	1.22	2.255	0.308	0.325	0.347	0.287
0	24L	femur	12	rec0523	1.4	2.255	0.338	0.359	0.438	0.352
0	24L	femur	12	rec0542	1.411	2.255	0.334	0.349	0.437	0.347
0	24L	femur	12	rec0544	1.406	2.255	0.335	0.35	0.438	0.345
0	24L	femur	12	rec0508	1.39	2.256	0.327	0.358	0.438	0.353
0	24L	femur	12	rec0545	1.402	2.256	0.333	0.349	0.437	0.344
0	24L	femur	12	rec0495	1.398	2.257	0.316	0.356	0.424	0.339
0	24L	femur	12	rec0509	1.391	2.257	0.326	0.356	0.437	0.347
0	24L	femur	12	rec0543	1.413	2.257	0.336	0.348	0.448	0.348
0	24L	femur	12	rec0528	1.4	2.258	0.336	0.351	0.438	0.346
0	24L	femur	12	rec0546	1.401	2.259	0.337	0.348	0.437	0.343
0	24L	tibia	12	rec0507	1.217	2.26	0.312	0.326	0.362	0.283
0	24L	femur	12	rec0517	1.42	2.261	0.333	0.358	0.438	0.351
0	24L	femur	12	rec0518	1.417	2.261	0.334	0.357	0.471	0.365
0	24L	femur	12	rec0510	1.396	2.262	0.325	0.358	0.437	0.351
0	24L	femur	12	rec0516	1.419	2.263	0.334	0.358	0.437	0.353
0	24L	femur	12	rec0499	1.409	2.264	0.328	0.36	0.471	0.361
0	24L	femur	12	rec0519	1.424	2.264	0.336	0.358	0.473	0.365
0	24L	femur	12	rec0522	1.403	2.264	0.34	0.359	0.438	0.354
0	24L	femur	12	rec0507	1.399	2.265	0.326	0.361	0.448	0.357
0	24L	femur	12	rec0511	1.401	2.265	0.326	0.358	0.424	0.353
0	24L	femur	12	rec0515	1.415	2.265	0.335	0.357	0.437	0.353
0	24L	femur	12	rec0547	1.405	2.265	0.336	0.346	0.413	0.328
0	24L	femur	12	rec0500	1.403	2.266	0.325	0.358	0.461	0.354
0	24L	tibia	12	rec0503	1.224	2.266	0.314	0.329	0.367	0.282
0	24L	femur	12	rec0512	1.399	2.266	0.328	0.358	0.437	0.352
0	24L	femur	12	rec0548	1.399	2.266	0.336	0.347	0.423	0.329
0	24L	femur	12	rec0501	1.401	2.267	0.327	0.358	0.471	0.354
0	24L	tibia	12	rec0506	1.234	2.267	0.312	0.326	0.347	0.282
0	24L	femur	12	rec0514	1.41	2.267	0.334	0.357	0.438	0.353
0	24L	femur	12	rec0552	1.398	2.267	0.334	0.349	0.437	0.35
0	24L	tibia	12	rec0500	1.22	2.268	0.313	0.33	0.362	0.286
0	24L	femur	12	rec0504	1.396	2.269	0.324	0.36	0.459	0.353
0	24L	femur	12	rec0505	1.4	2.269	0.325	0.36	0.459	0.354
0	24L	femur	12	rec0502	1.406	2.27	0.326	0.359	0.459	0.354
0	24L	tibia	12	rec0505	1.234	2.27	0.315	0.328	0.364	0.284
0	24L	femur	12	rec0550	1.398	2.27	0.334	0.348	0.438	0.336
0	24L	femur	12	rec0551	1.4	2.27	0.334	0.348	0.438	0.345
0	24L	femur	12	rec0503	1.401	2.271	0.325	0.361	0.471	0.357
0	24L	tibia	12	rec0504	1.233	2.271	0.313	0.329	0.364	0.279
0	24L	femur	12	rec0506	1.407	2.271	0.325	0.359	0.438	0.351
0	24L	femur	12	rec0520	1.426	2.271	0.338	0.358	0.471	0.362
0	24L	femur	12	rec0521	1.413	2.271	0.34	0.359	0.448	0.36
0	24L	femur	12	rec0549	1.399	2.271	0.334	0.348	0.424	0.342
0	24L	femur	12	rec0513	1.412	2.272	0.33	0.358	0.437	0.35
0	24L	tibia	12	rec0499	1.226	2.273	0.316	0.328	0.362	0.284
0	24L	tibia	12	rec0502	1.23	2.273	0.315	0.329	0.367	0.281
0	24L	tibia	12	rec0501	1.229	2.275	0.313	0.329	0.362	0.28
0	24L	femur	12	rec0553	1.411	2.275	0.334	0.35	0.437	0.349
0	24L	femur	12	rec0555	1.411	2.275	0.337	0.355	0.438	0.352
0	24L	femur	12	rec0498	1.432	2.276	0.329	0.362	0.473	0.358
0	24L	femur	12	rec0496	1.444	2.277	0.32	0.357	0.438	0.338
0	24L	tibia	12	rec0497	1.227	2.277	0.318	0.33	0.339	0.28
0	24L	femur	12	rec0484	1.379	2.278	0.321	0.362	0.423	0.338
0	24L	tibia	12	rec0498	1.228	2.278	0.317	0.329	0.348	0.284
0	24L	femur	12	rec0556	1.414	2.278	0.335	0.355	0.437	0.346
0	24L	femur	12	rec0557	1.405	2.278	0.337	0.355	0.435	0.351
0	24L	tibia	12	rec0496	1.225	2.279	0.323	0.331	0.339	0.279
0	24L	femur	12	rec0554	1.415	2.279	0.337	0.353	0.454	0.355
0	24L	femur	12	rec0560	1.377	2.282	0.335	0.351	0.413	0.34
0	24L	femur	12	rec0558	1.406	2.283	0.337	0.355	0.413	0.342
0	24L	femur	12	rec0497	1.447	2.284	0.326	0.361	0.448	0.347
0	24L	femur	12	rec0559	1.396	2.285	0.337	0.354	0.437	0.345
0	24L	femur	12	rec0562	1.376	2.286	0.332	0.35	0.413	0.336
0	24L	femur	12	rec0483	1.386	2.289	0.324	0.366	0.424	0.341
0	24L	femur	12	rec0561	1.385	2.289	0.332	0.349	0.413	0.338
0	24L	femur	12	rec0563	1.383	2.289	0.333	0.348	0.437	0.338
0	24L	tibia	12	rec0495	1.246	2.292	0.321	0.331	0.339	0.281
0	24L	tibia	12	rec0494	1.253	2.296	0.321	0.333	0.339	0.278
0	24L	tibia	12	rec0493	1.25	2.3	0.321	0.334	0.339	0.278
0	24L	femur	12	rec0565	1.391	2.3	0.334	0.349	0.435	0.336
0	24L	femur	12	rec0564	1.397	2.301	0.334	0.349	0.435	0.339
0	24L	femur	12	rec0482	1.399	2.302	0.324	0.364	0.437	0.346
0	24L	tibia	12	rec0490	1.241	2.303	0.319	0.339	0.347	0.275
0	24L	tibia	12	rec0491	1.244	2.303	0.319	0.335	0.339	0.278
0	24L	tibia	12	rec0492	1.249	2.303	0.323	0.335	0.339	0.276
0	24L	femur	12	rec0566	1.395	2.305	0.334	0.352	0.437	0.334
0	24L	tibia	12	rec0489	1.237	2.306	0.319	0.339	0.347	0.27
0	24L	femur	12	rec0481	1.395	2.307	0.325	0.366	0.437	0.335
0	24L	tibia	12	rec0487	1.242	2.31	0.321	0.341	0.339	0.274
0	24L	tibia	12	rec0488	1.242	2.312	0.318	0.341	0.339	0.275
0	24L	femur	12	rec0480	1.399	2.314	0.327	0.366	0.443	0.343
0	24L	tibia	12	rec0486	1.25	2.317	0.322	0.341	0.339	0.274
0	24L	tibia	12	rec0468	1.201	2.319	0.316	0.336	0.362	0.266
0	24L	femur	12	rec0479	1.401	2.319	0.327	0.368	0.438	0.343
0	24L	tibia	12	rec0481	1.227	2.32	0.32	0.338	0.347	0.27
0	24L	tibia	12	rec0485	1.24	2.32	0.323	0.34	0.347	0.274
0	24L	tibia	12	rec0484	1.242	2.321	0.323	0.339	0.347	0.276
0	24L	tibia	12	rec0470	1.208	2.322	0.315	0.336	0.347	0.266
0	24L	tibia	12	rec0482	1.238	2.322	0.321	0.338	0.347	0.274
0	24L	tibia	12	rec0483	1.246	2.323	0.323	0.338	0.347	0.277
0	24L	tibia	12	rec0469	1.209	2.324	0.313	0.335	0.362	0.266
0	24L	tibia	12	rec0480	1.228	2.324	0.321	0.338	0.347	0.274
0	24L	tibia	12	rec0476	1.236	2.325	0.322	0.34	0.347	0.277
0	24L	femur	12	rec0477	1.389	2.325	0.324	0.367	0.438	0.336
0	24L	tibia	12	rec0471	1.219	2.326	0.316	0.336	0.331	0.267
0	24L	tibia	12	rec0467	1.217	2.327
0	24L	tibia	12	rec0477	1.233	2.327	0.321	0.338	0.339	0.277
0	24L	femur	12	rec0478	1.403	2.327	0.325	0.368	0.443	0.34
0	24L	tibia	12	rec0478	1.237	2.328	0.32	0.338	0.339	0.275
0	24L	tibia	12	rec0479	1.238	2.328	0.321	0.34	0.347	0.277
0	24L	tibia	12	rec0472	1.223	2.329	0.316	0.338	0.339	0.268
0	24L	femur	12	rec0476	1.392	2.329	0.327	0.366	0.438	0.334
0	24L	tibia	12	rec0475	1.247	2.331	0.322	0.342	0.362	0.272
0	24L	tibia	12	rec0473	1.235	2.333	0.318	0.342	0.362	0.273
0	24L	tibia	12	rec0474	1.247	2.333	0.321	0.341	0.347	0.268
0	24L	femur	12	rec0475	1.396	2.336	0.328	0.368	0.437	0.332
0	24L	femur	12	rec0474	1.394	2.337	0.33	0.369	0.437	0.334
0	24L	femur	12	rec0473	1.4	2.343	0.331	0.371	0.438	0.343
0	24L	femur	12	rec0472	1.398	2.348	0.33	0.371	0.438	0.34
0	24L	femur	12	rec0470	1.395	2.35	0.327	0.367	0.437	0.33
0	24L	femur	12	rec0471	1.397	2.351	0.329	0.369	0.454	0.34
0	24L	femur	12	rec0469	1.394	2.353	0.329	0.37	0.438	0.333
0	24L	femur	12	rec0468	1.403	2.363	0.331	0.369	0.441	0.333
0	24L	femur	12	rec0467	1.401	2.365
0	24L	femur	12	rec0486			0.312	0.356	0.392	0.321
0	24L	femur	12	rec0487			0.309	0.357	0.423	0.325
0	24L	femur	12	rec0488			0.307	0.358	0.423	0.33
0	24L	femur	12	rec0489			0.304	0.358	0.405	0.327
0	24L	femur	12	rec0490			0.303	0.359	0.424	0.332
0	24L	femur	12	rec0491			0.302	0.357	0.435	0.334
0	24L	femur	12	rec0492			0.305	0.357	0.437	0.336
0	24L	femur	12	rec0493			0.312	0.358	0.437	0.335
0	24L	femur	12	rec0494			0.315	0.356	0.437	0.338
0	24L	tibia	12	rec0566			0.301	0.325	0.362	0.282
0	24L	femur	12	rec0566			0.335	0.354	0.441	0.337
0	24L	tibia	14	rec0496	1.103	1.958	0.235	0.262	0.365	0.259
0	24L	tibia	14	rec0497	1.118	1.964	0.231	0.259	0.337	0.247
0	24L	tibia	14	rec0498	1.124	1.966	0.234	0.259	0.331	0.254
0	24L	tibia	14	rec0500	1.114	1.967	0.239	0.264	0.314	0.253
0	24L	tibia	14	rec0501	1.114	1.97	0.238	0.262	0.312	0.251
0	24L	tibia	14	rec0479	1.117	1.971	0.244	0.264	0.376	0.262
0	24L	tibia	14	rec0502	1.129	1.972	0.24	0.262	0.337	0.247
0	24L	tibia	14	rec0503	1.129	1.973	0.242	0.264	0.337	0.252
0	24L	tibia	14	rec0480	1.126	1.975	0.241	0.26	0.381	0.258
0	24L	tibia	14	rec0499	1.135	1.975	0.236	0.262	0.393	0.267
0	24L	tibia	14	rec0511	1.132	1.975	0.24	0.264	0.365	0.275
0	24L	tibia	14	rec0481	1.127	1.976	0.242	0.261	0.381	0.263
0	24L	tibia	14	rec0495	1.141	1.979	0.235	0.262	0.376	0.259
0	24L	tibia	14	rec0532	1.137	1.979	0.238	0.276	0.36	0.267
0	24L	tibia	14	rec0535	1.139	1.979	0.237	0.273	0.367	0.28
0	24L	tibia	14	rec0536	1.131	1.979	0.233	0.272	0.361	0.276
0	24L	tibia	14	rec0539	1.116	1.979	0.233	0.275	0.365	0.27
0	24L	tibia	14	rec0540	1.113	1.979	0.232	0.272	0.365	0.272
0	24L	tibia	14	rec0504	1.133	1.98	0.241	0.264	0.327	0.255
0	24L	tibia	14	rec0510	1.144	1.98	0.243	0.266	0.344	0.265
0	24L	tibia	14	rec0512	1.135	1.98	0.237	0.264	0.329	0.258
0	24L	tibia	14	rec0482	1.12	1.981	0.241	0.261	0.393	0.265
0	24L	tibia	14	rec0494	1.135	1.981	0.237	0.264	0.327	0.255
0	24L	tibia	14	rec0521	1.157	1.981	0.241	0.266	0.294	0.244
0	24L	tibia	14	rec0534	1.144	1.981	0.238	0.275	0.376	0.278
0	24L	tibia	14	rec0520	1.154	1.982	0.243	0.27	0.367	0.266
0	24L	tibia	14	rec0541	1.12	1.984	0.232	0.274	0.337	0.261
0	24L	tibia	14	rec0545	1.09	1.984	0.23	0.268	0.314	0.243
0	24L	tibia	14	rec0477	1.158	1.986	0.251	0.262	0.388	0.264
0	24L	tibia	14	rec0509	1.151	1.986	0.242	0.268	0.344	0.269
0	24L	tibia	14	rec0533	1.155	1.986	0.236	0.273	0.365	0.266
0	24L	tibia	14	rec0546	1.092	1.986	0.23	0.268	0.312	0.256
0	24L	tibia	14	rec0478	1.153	1.987	0.246	0.262	0.393	0.265
0	24L	tibia	14	rec0507	1.149	1.987	0.245	0.27	0.36	0.273
0	24L	tibia	14	rec0508	1.15	1.987	0.244	0.269	0.346	0.273
0	24L	tibia	14	rec0483	1.136	1.988	0.241	0.263	0.376	0.265
0	24L	tibia	14	rec0484	1.145	1.988	0.242	0.266	0.367	0.259
0	24L	tibia	14	rec0493	1.15	1.988	0.239	0.265	0.301	0.249
0	24L	tibia	14	rec0526	1.163	1.988	0.241	0.27	0.337	0.257
0	24L	tibia	14	rec0537	1.14	1.988	0.231	0.274	0.365	0.277
0	24L	tibia	14	rec0506	1.161	1.989	0.245	0.271	0.36	0.267
0	24L	tibia	14	rec0531	1.147	1.989	0.24	0.277	0.393	0.276
0	24L	tibia	14	rec0542	1.119	1.989	0.231	0.274	0.337	0.261
0	24L	tibia	14	rec0505	1.159	1.99	0.242	0.266	0.337	0.261
0	24L	tibia	14	rec0544	1.105	1.99	0.232	0.273	0.327	0.249
0	24L	tibia	14	rec0547	1.083	1.99	0.227	0.268	0.337	0.256
0	24L	tibia	14	rec0467	1.133	1.991
0	24L	tibia	14	rec0468	1.141	1.991	0.244	0.26	0.365	0.261
0	24L	tibia	14	rec0469	1.149	1.991	0.247	0.26	0.372	0.259
0	24L	tibia	14	rec0513	1.158	1.991	0.238	0.266	0.337	0.261
0	24L	tibia	14	rec0472	1.169	1.992	0.245	0.264	0.331	0.251
0	24L	tibia	14	rec0485	1.155	1.992	0.241	0.266	0.381	0.261
0	24L	tibia	14	rec0470	1.157	1.993	0.246	0.262	0.36	0.255
0	24L	tibia	14	rec0518	1.176	1.993	0.247	0.269	0.367	0.277
0	24L	tibia	14	rec0523	1.164	1.993	0.241	0.273	0.344	0.261
0	24L	tibia	14	rec0538	1.13	1.993	0.232	0.277	0.36	0.271
0	24L	tibia	14	rec0487	1.164	1.994	0.241	0.264	0.331	0.251
0	24L	tibia	14	rec0492	1.147	1.994	0.242	0.268	0.285	0.249
0	24L	tibia	14	rec0527	1.184	1.994	0.241	0.269	0.337	0.269
0	24L	tibia	14	rec0528	1.18	1.994	0.241	0.273	0.361	0.281
0	24L	tibia	14	rec0473	1.175	1.995	0.247	0.262	0.329	0.25
0	24L	tibia	14	rec0519	1.174	1.995	0.244	0.269	0.367	0.272
0	24L	tibia	14	rec0524	1.174	1.995	0.239	0.272	0.337	0.255
0	24L	tibia	14	rec0475	1.181	1.996	0.251	0.262	0.314	0.254
0	24L	tibia	14	rec0476	1.178	1.996	0.251	0.262	0.402	0.269
0	24L	tibia	14	rec0522	1.177	1.996	0.24	0.267	0.337	0.254
0	24L	tibia	14	rec0525	1.17	1.996	0.241	0.271	0.337	0.26
0	24L	tibia	14	rec0486	1.174	1.997	0.241	0.265	0.376	0.263
0	24L	tibia	14	rec0515	1.181	1.997	0.245	0.272	0.365	0.284
0	24L	tibia	14	rec0471	1.169	1.998	0.247	0.262	0.36	0.257
0	24L	tibia	14	rec0530	1.173	1.998	0.242	0.276	0.402	0.28
0	24L	tibia	14	rec0543	1.122	1.998	0.23	0.275	0.337	0.254
0	24L	tibia	14	rec0474	1.189	1.999	0.249	0.261	0.314	0.245
0	24L	tibia	14	rec0488	1.173	1.999	0.243	0.263	0.301	0.25
0	24L	tibia	14	rec0514	1.185	2	0.242	0.271	0.337	0.267
0	24L	tibia	14	rec0529	1.179	2	0.242	0.275	0.393	0.284
0	24L	tibia	14	rec0516	1.186	2.001	0.245	0.27	0.367	0.286
0	24L	tibia	14	rec0517	1.182	2.001	0.247	0.27	0.367	0.281
0	24L	tibia	14	rec0564	1.09	2.001	0.236	0.279	0.331	0.26
0	24L	tibia	14	rec0548	1.099	2.002	0.23	0.269	0.31	0.248
0	24L	tibia	14	rec0555	1.083	2.002	0.232	0.281	0.327	0.257
0	24L	tibia	14	rec0491	1.173	2.005	0.244	0.267	0.294	0.25
0	24L	tibia	14	rec0560	1.086	2.006	0.238	0.28	0.327	0.257
0	24L	tibia	14	rec0489	1.18	2.007	0.245	0.263	0.31	0.256
0	24L	tibia	14	rec0556	1.08	2.008	0.232	0.277	0.314	0.256
0	24L	tibia	14	rec0563	1.092	2.009	0.235	0.28	0.329	0.259
0	24L	tibia	14	rec0557	1.081	2.01	0.232	0.277	0.327	0.253
0	24L	tibia	14	rec0561	1.092	2.01	0.236	0.279	0.329	0.255
0	24L	tibia	14	rec0490	1.183	2.011	0.245	0.266	0.301	0.259
0	24L	tibia	14	rec0565	1.104	2.011	0.234	0.278	0.329	0.25
0	24L	tibia	14	rec0562	1.095	2.012	0.235	0.28	0.327	0.256
0	24L	tibia	14	rec0554	1.111	2.014	0.233	0.28	0.329	0.26
0	24L	tibia	14	rec0549	1.113	2.015	0.232	0.271	0.31	0.257
0	24L	tibia	14	rec0552	1.127	2.018	0.236	0.277	0.365	0.266
0	24L	tibia	14	rec0553	1.117	2.018	0.234	0.277	0.337	0.273
0	24L	tibia	14	rec0558	1.095	2.019	0.233	0.279	0.314	0.252
0	24L	tibia	14	rec0559	1.101	2.019	0.238	0.281	0.327	0.252
0	24L	tibia	14	rec0566	1.128	2.022	0.234	0.28	0.327	0.251
0	24L	tibia	14	rec0550	1.13	2.024	0.234	0.275	0.329	0.26
0	24L	tibia	14	rec0551	1.136	2.024	0.237	0.277	0.346	0.266
0	24L	tibia	14	rec0566			0.238	0.28	0.312	0.251
0	24L	tibia	21	rec0504	0.982	2.211	0.239	0.294	0.313	0.229
0	24L	tibia	21	rec0505	0.99	2.212	0.239	0.293	0.295	0.22
0	24L	tibia	21	rec0532	0.941	2.212	0.242	0.283	0.329	0.215
0	24L	tibia	21	rec0503	0.993	2.213	0.244	0.297	0.313	0.228
0	24L	tibia	21	rec0506	1.002	2.213	0.244	0.292	0.31	0.23
0	24L	tibia	21	rec0507	0.999	2.218	0.243	0.292	0.31	0.23
0	24L	tibia	21	rec0530	0.953	2.219	0.236	0.291	0.327	0.217
0	24L	tibia	21	rec0533	0.952	2.222	0.241	0.283	0.327	0.218
0	24L	tibia	21	rec0531	0.962	2.223	0.24	0.287	0.313	0.214
0	24L	tibia	21	rec0535	0.952	2.224	0.238	0.289	0.313	0.218
0	24L	tibia	21	rec0534	0.954	2.225	0.239	0.286	0.313	0.218
0	24L	tibia	21	rec0502	1.022	2.226	0.25	0.297	0.313	0.228
0	24L	tibia	21	rec0529	0.965	2.227	0.238	0.297	0.295	0.219
0	24L	tibia	21	rec0536	0.965	2.228	0.235	0.288	0.313	0.216
0	24L	tibia	21	rec0537	0.957	2.229	0.232	0.289	0.331	0.22
0	24L	tibia	21	rec0508	1.022	2.23	0.242	0.291	0.302	0.227
0	24L	tibia	21	rec0498	1.007	2.232	0.246	0.295	0.331	0.221
0	24L	tibia	21	rec0496	1.008	2.233	0.246	0.297	0.337	0.231
0	24L	tibia	21	rec0500	1.024	2.233	0.248	0.295	0.329	0.227
0	24L	tibia	21	rec0528	0.975	2.234	0.241	0.299	0.302	0.22
0	24L	tibia	21	rec0539	0.953	2.234	0.229	0.291	0.337	0.226
0	24L	tibia	21	rec0499	1.03	2.235	0.245	0.294	0.337	0.221
0	24L	tibia	21	rec0501	1.04	2.235	0.248	0.295	0.302	0.225
0	24L	tibia	21	rec0509	1.027	2.235	0.246	0.29	0.329	0.227
0	24L	tibia	21	rec0514	1.02	2.235	0.252	0.294	0.313	0.224
0	24L	tibia	21	rec0516	1.001	2.237	0.252	0.295	0.31	0.218
0	24L	tibia	21	rec0527	0.981	2.237	0.246	0.302	0.295	0.223
0	24L	tibia	21	rec0497	1.02	2.238	0.244	0.293	0.327	0.224
0	24L	tibia	21	rec0512	1.038	2.238	0.254	0.298	0.295	0.227
0	24L	tibia	21	rec0515	1.006	2.238	0.253	0.293	0.313	0.217
0	24L	tibia	21	rec0513	1.04	2.239	0.253	0.295	0.295	0.225
0	24L	tibia	21	rec0544	0.943	2.239	0.236	0.294	0.31	0.218
0	24L	tibia	21	rec0485	1.041	2.241	0.239	0.299	0.337	0.227
0	24L	tibia	21	rec0517	1.01	2.241	0.251	0.295	0.313	0.223
0	24L	tibia	21	rec0538	0.955	2.241	0.229	0.29	0.315	0.223
0	24L	tibia	21	rec0495	1.028	2.243	0.247	0.299	0.345	0.23
0	24L	tibia	21	rec0523	0.994	2.243	0.246	0.301	0.315	0.228
0	24L	tibia	21	rec0545	0.95	2.243	0.235	0.295	0.31	0.213
0	24L	tibia	21	rec0486	1.052	2.244	0.237	0.298	0.337	0.225
0	24L	tibia	21	rec0510	1.045	2.244	0.25	0.293	0.295	0.219
0	24L	tibia	21	rec0487	1.06	2.246	0.242	0.301	0.337	0.232
0	24L	tibia	21	rec0511	1.053	2.247	0.252	0.297	0.302	0.222
0	24L	tibia	21	rec0546	0.948	2.247	0.232	0.298	0.327	0.214
0	24L	tibia	21	rec0491	1.055	2.248	0.248	0.301	0.337	0.216
0	24L	tibia	21	rec0524	1.005	2.248	0.245	0.299	0.315	0.226
0	24L	tibia	21	rec0542	0.947	2.249	0.237	0.291	0.327	0.219
0	24L	tibia	21	rec0526	0.999	2.25	0.246	0.3	0.295	0.226
0	24L	tibia	21	rec0540	0.969	2.25	0.227	0.29	0.329	0.222
0	24L	tibia	21	rec0541	0.961	2.25	0.233	0.291	0.327	0.227
0	24L	tibia	21	rec0494	1.044	2.251	0.249	0.298	0.347	0.233
0	24L	tibia	21	rec0518	1.014	2.251	0.251	0.297	0.302	0.225
0	24L	tibia	21	rec0522	1	2.251	0.247	0.302	0.315	0.223
0	24L	tibia	21	rec0543	0.955	2.251	0.233	0.29	0.313	0.216
0	24L	tibia	21	rec0493	1.045	2.252	0.251	0.297	0.36	0.228
0	24L	tibia	21	rec0519	1.019	2.253	0.25	0.3	0.313	0.228
0	24L	tibia	21	rec0490	1.079	2.254	0.247	0.303	0.337	0.215
0	24L	tibia	21	rec0521	1.005	2.254	0.25	0.304	0.31	0.225
0	24L	tibia	21	rec0484	1.072	2.255	0.247	0.303	0.345	0.228
0	24L	tibia	21	rec0525	0.995	2.255	0.247	0.299	0.315	0.231
0	24L	tibia	21	rec0547	0.968	2.256	0.23	0.297	0.337	0.214
0	24L	tibia	21	rec0468	1.113	2.257	0.263	0.298	0.327	0.235
0	24L	tibia	21	rec0488	1.081	2.257	0.242	0.301	0.337	0.227
0	24L	tibia	21	rec0492	1.065	2.257	0.25	0.298	0.366	0.224
0	24L	tibia	21	rec0467	1.109	2.259
0	24L	tibia	21	rec0489	1.093	2.259	0.245	0.302	0.36	0.228
0	24L	tibia	21	rec0520	1.02	2.26	0.247	0.303	0.313	0.228
0	24L	tibia	21	rec0469	1.121	2.261	0.263	0.298	0.315	0.234
0	24L	tibia	21	rec0483	1.097	2.262	0.25	0.303	0.337	0.232
0	24L	tibia	21	rec0549	0.956	2.263	0.232	0.302	0.331	0.214
0	24L	tibia	21	rec0482	1.1	2.264	0.256	0.304	0.337	0.231
0	24L	tibia	21	rec0548	0.979	2.264	0.232	0.3	0.337	0.218
0	24L	tibia	21	rec0550	0.963	2.267	0.231	0.299	0.327	0.214
0	24L	tibia	21	rec0470	1.125	2.268	0.264	0.299	0.337	0.236
0	24L	tibia	21	rec0476	1.115	2.269	0.262	0.3	0.327	0.232
0	24L	tibia	21	rec0472	1.128	2.272	0.27	0.303	0.337	0.238
0	24L	tibia	21	rec0481	1.129	2.272	0.26	0.302	0.345	0.234
0	24L	tibia	21	rec0551	0.976	2.272	0.233	0.3	0.327	0.217
0	24L	tibia	21	rec0480	1.143	2.273	0.261	0.301	0.337	0.236
0	24L	tibia	21	rec0471	1.131	2.275	0.268	0.301	0.327	0.231
0	24L	tibia	21	rec0475	1.131	2.275	0.261	0.302	0.345	0.232
0	24L	tibia	21	rec0477	1.138	2.275	0.265	0.302	0.327	0.23
0	24L	tibia	21	rec0473	1.141	2.276	0.266	0.301	0.331	0.238
0	24L	tibia	21	rec0474	1.139	2.276	0.264	0.303	0.331	0.235
0	24L	tibia	21	rec0478	1.143	2.277	0.265	0.302	0.327	0.229
0	24L	tibia	21	rec0552	0.975	2.278	0.234	0.3	0.327	0.225
0	24L	tibia	21	rec0479	1.156	2.281	0.263	0.3	0.327	0.236
0	24L	tibia	21	rec0553	0.974	2.282	0.235	0.302	0.327	0.226
0	24L	tibia	21	rec0555	0.952	2.285	0.234	0.302	0.337	0.223
0	24L	tibia	21	rec0554	0.971	2.287	0.235	0.303	0.337	0.227
0	24L	tibia	21	rec0560	0.959	2.288	0.23	0.303	0.327	0.218
0	24L	tibia	21	rec0563	0.948	2.291	0.231	0.3	0.315	0.221
0	24L	tibia	21	rec0561	0.964	2.292	0.228	0.301	0.337	0.223
0	24L	tibia	21	rec0556	0.976	2.293	0.234	0.301	0.331	0.224
0	24L	tibia	21	rec0562	0.966	2.294	0.23	0.3	0.327	0.218
0	24L	tibia	21	rec0559	0.968	2.295	0.233	0.303	0.337	0.218
0	24L	tibia	21	rec0558	0.97	2.3	0.237	0.305	0.337	0.222
0	24L	femur	21	rec0519	1.275	2.302	0.32	0.347	0.358	0.242
0	24L	femur	21	rec0515	1.274	2.303	0.318	0.355	0.345	0.235
0	24L	femur	21	rec0516	1.277	2.303	0.318	0.351	0.335	0.234
0	24L	femur	21	rec0520	1.275	2.304	0.318	0.349	0.358	0.241
0	24L	tibia	21	rec0557	0.985	2.305	0.236	0.303	0.345	0.224
0	24L	femur	21	rec0521	1.276	2.307	0.319	0.349	0.358	0.245
0	24L	femur	21	rec0511	1.265	2.308	0.319	0.353	0.335	0.233
0	24L	femur	21	rec0512	1.26	2.308	0.314	0.351	0.345	0.226
0	24L	femur	21	rec0517	1.28	2.308	0.321	0.351	0.4	0.252
0	24L	femur	21	rec0518	1.278	2.308	0.32	0.35	0.364	0.248
0	24L	femur	21	rec0528	1.299	2.31	0.324	0.354	0.387	0.246
0	24L	tibia	21	rec0565	0.975	2.311	0.23	0.301	0.331	0.222
0	24L	femur	21	rec0550	1.284	2.314	0.338	0.349	0.387	0.247
0	24L	femur	21	rec0510	1.262	2.315	0.323	0.354	0.335	0.228
0	24L	femur	21	rec0526	1.286	2.315	0.326	0.355	0.436	0.267
0	24L	tibia	21	rec0566	0.977	2.317	0.234	0.306	0.337	0.222
0	24L	femur	21	rec0514	1.287	2.319	0.318	0.358	0.358	0.23
0	24L	femur	21	rec0527	1.306	2.319	0.326	0.354	0.358	0.244
0	24L	femur	21	rec0551	1.27	2.32	0.338	0.344	0.374	0.239
0	24L	femur	21	rec0522	1.294	2.321	0.32	0.352	0.371	0.253
0	24L	femur	21	rec0538	1.301	2.322	0.333	0.354	0.387	0.249
0	24L	femur	21	rec0531	1.325	2.323	0.328	0.363	0.335	0.238
0	24L	femur	21	rec0539	1.302	2.323	0.33	0.353	0.393	0.256
0	24L	femur	21	rec0513	1.287	2.324	0.314	0.353	0.358	0.226
0	24L	femur	21	rec0523	1.302	2.324	0.322	0.356	0.371	0.247
0	24L	femur	21	rec0532	1.33	2.324	0.327	0.362	0.329	0.231
0	24L	femur	21	rec0537	1.3	2.324	0.333	0.356	0.387	0.241
0	24L	femur	21	rec0540	1.295	2.324	0.331	0.355	0.392	0.262
0	24L	femur	21	rec0491	1.249	2.325	0.306	0.362	0.364	0.243
0	24L	femur	21	rec0490	1.244	2.326	0.306	0.36	0.364	0.249
0	24L	femur	21	rec0533	1.324	2.326	0.327	0.359	0.343	0.236
0	24L	femur	21	rec0489	1.249	2.327	0.309	0.36	0.38	0.258
0	24L	femur	21	rec0525	1.299	2.327	0.324	0.356	0.442	0.267
0	24L	femur	21	rec0524	1.305	2.328	0.323	0.358	0.36	0.252
0	24L	femur	21	rec0509	1.282	2.329	0.322	0.359	0.335	0.237
0	24L	femur	21	rec0541	1.31	2.332	0.332	0.355	0.387	0.26
0	24L	femur	21	rec0549	1.313	2.332	0.338	0.353	0.364	0.239
0	24L	femur	21	rec0553	1.295	2.332	0.341	0.35	0.358	0.234
0	24L	femur	21	rec0536	1.314	2.333	0.333	0.356	0.387	0.247
0	24L	femur	21	rec0563	1.238	2.333	0.333	0.353	0.374	0.217
0	24L	femur	21	rec0506	1.283	2.334	0.317	0.362	0.392	0.257
0	24L	femur	21	rec0529	1.33	2.334	0.321	0.357	0.374	0.248
0	24L	femur	21	rec0564	1.233	2.334	0.327	0.356	0.364	0.222
0	24L	femur	21	rec0488	1.251	2.335	0.314	0.363	0.364	0.252
0	24L	femur	21	rec0507	1.286	2.335	0.318	0.358	0.36	0.25
0	24L	femur	21	rec0530	1.336	2.335	0.327	0.362	0.345	0.245
0	24L	femur	21	rec0534	1.323	2.335	0.329	0.357	0.345	0.23
0	24L	femur	21	rec0508	1.284	2.337	0.321	0.359	0.358	0.24
0	24L	femur	21	rec0544	1.318	2.337	0.334	0.353	0.392	0.259
0	24L	femur	21	rec0548	1.32	2.338	0.334	0.353	0.407	0.247
0	24L	femur	21	rec0502	1.282	2.339	0.32	0.364	0.438	0.261
0	24L	femur	21	rec0505	1.292	2.339	0.321	0.365	0.424	0.252
0	24L	femur	21	rec0535	1.325	2.339	0.332	0.356	0.335	0.23
0	24L	femur	21	rec0546	1.32	2.339	0.333	0.354	0.371	0.24
0	24L	femur	21	rec0547	1.322	2.341	0.331	0.354	0.38	0.238
0	24L	femur	21	rec0542	1.324	2.342	0.333	0.354	0.38	0.258
0	24L	femur	21	rec0543	1.319	2.342	0.335	0.356	0.407	0.258
0	24L	femur	21	rec0545	1.325	2.342	0.334	0.352	0.343	0.246
0	24L	femur	21	rec0562	1.269	2.345	0.336	0.358	0.38	0.225
0	24L	femur	21	rec0487	1.261	2.348	0.315	0.365	0.374	0.25
0	24L	femur	21	rec0501	1.285	2.348	0.32	0.367	0.436	0.264
0	24L	femur	21	rec0484	1.252	2.35	0.312	0.366	0.392	0.257
0	24L	femur	21	rec0483	1.259	2.351	0.316	0.364	0.358	0.241
0	24L	femur	21	rec0486	1.258	2.352	0.312	0.365	0.343	0.233
0	24L	femur	21	rec0498	1.297	2.352	0.314	0.369	0.407	0.268
0	24L	femur	21	rec0503	1.297	2.352	0.32	0.362	0.407	0.259
0	24L	femur	21	rec0492	1.287	2.353	0.307	0.364	0.364	0.242
0	24L	femur	21	rec0504	1.305	2.353	0.322	0.362	0.407	0.258
0	24L	femur	21	rec0485	1.256	2.354	0.311	0.367	0.374	0.244
0	24L	femur	21	rec0497	1.302	2.354	0.316	0.372	0.4	0.262
0	24L	femur	21	rec0493	1.286	2.356	0.312	0.368	0.393	0.255
0	24L	femur	21	rec0556	1.312	2.359	0.346	0.36	0.36	0.234
0	24L	femur	21	rec0494	1.291	2.361	0.313	0.374	0.387	0.261
0	24L	femur	21	rec0496	1.302	2.361	0.315	0.374	0.374	0.262
0	24L	femur	21	rec0478	1.263	2.362	0.319	0.366	0.415	0.262
0	24L	femur	21	rec0495	1.293	2.362	0.314	0.375	0.402	0.264
0	24L	femur	21	rec0482	1.267	2.363	0.318	0.365	0.371	0.246
0	24L	femur	21	rec0554	1.327	2.363	0.344	0.349	0.387	0.237
0	24L	femur	21	rec0499	1.314	2.364	0.314	0.367	0.424	0.274
0	24L	femur	21	rec0500	1.312	2.364	0.319	0.37	0.415	0.269
0	24L	femur	21	rec0477	1.264	2.365	0.323	0.366	0.402	0.261
0	24L	femur	21	rec0557	1.3	2.365	0.342	0.359	0.364	0.238
0	24L	femur	21	rec0566	1.27	2.366	0.326	0.358	0.364	0.22
0	24L	femur	21	rec0561	1.302	2.367	0.338	0.362	0.387	0.226
0	24L	femur	21	rec0481	1.274	2.368	0.32	0.367	0.38	0.254
0	24L	femur	21	rec0472	1.241	2.37	0.326	0.362	0.345	0.246
0	24L	femur	21	rec0476	1.268	2.371	0.325	0.368	0.365	0.249
0	24L	femur	21	rec0480	1.279	2.372	0.318	0.369	0.335	0.237
0	24L	femur	21	rec0555	1.341	2.374	0.348	0.358	0.364	0.238
0	24L	femur	21	rec0558	1.311	2.375	0.336	0.357	0.364	0.229
0	24L	femur	21	rec0479	1.281	2.376	0.318	0.368	0.415	0.264
0	24L	femur	21	rec0473	1.254	2.379	0.325	0.36	0.365	0.243
0	24L	femur	21	rec0470	1.251	2.383	0.327	0.358	0.392	0.241
0	24L	femur	21	rec0471	1.255	2.384	0.325	0.359	0.392	0.243
0	24L	femur	21	rec0560	1.33	2.385	0.343	0.363	0.374	0.232
0	24L	femur	21	rec0469	1.259	2.388	0.33	0.36	0.343	0.234
0	24L	femur	21	rec0475	1.278	2.389	0.324	0.367	0.364	0.238
0	24L	femur	21	rec0474	1.269	2.391	0.325	0.364	0.364	0.245
0	24L	femur	21	rec0559	1.346	2.392	0.34	0.36	0.371	0.229
0	24L	femur	21	rec0468	1.272	2.403	0.328	0.361	0.343	0.224
0	24L	femur	21	rec0467	1.278	2.413
0	24L	femur	21	rec0552			0.336	0.342	0.364	0.237
0	24L	tibia	21	rec0564			0.229	0.299	0.327	0.22
0	24L	femur	21	rec0565			0.325	0.351	0.358	0.221
0	24L	tibia	21	rec0566			0.231	0.304	0.327	0.214
0	24L	femur	21	rec0566			0.327	0.361	0.364	0.221
0	24L	tibia	22	rec0526	1.31	2.307	0.324	0.374	0.324	0.305
0	24L	tibia	22	rec0527	1.303	2.307	0.322	0.373	0.326	0.305
0	24L	tibia	22	rec0528	1.298	2.307	0.32	0.373	0.326	0.3
0	24L	tibia	22	rec0529	1.304	2.312	0.321	0.374	0.324	0.301
0	24L	tibia	22	rec0525	1.324	2.314	0.324	0.375	0.326	0.305
0	24L	tibia	22	rec0530	1.301	2.314	0.322	0.375	0.324	0.3
0	24L	tibia	22	rec0524	1.322	2.316	0.326	0.379	0.326	0.302
0	24L	tibia	22	rec0536	1.308	2.319	0.321	0.382	0.334	0.303
0	24L	tibia	22	rec0534	1.314	2.32	0.322	0.381	0.334	0.304
0	24L	tibia	22	rec0544	1.311	2.32	0.322	0.384	0.324	0.305
0	24L	tibia	22	rec0531	1.313	2.321	0.321	0.377	0.324	0.301
0	24L	tibia	22	rec0533	1.314	2.322	0.324	0.381	0.334	0.303
0	24L	tibia	22	rec0535	1.312	2.322	0.321	0.382	0.334	0.303
0	24L	tibia	22	rec0537	1.312	2.322	0.321	0.38	0.334	0.304
0	24L	tibia	22	rec0540	1.31	2.322	0.322	0.385	0.334	0.307
0	24L	tibia	22	rec0541	1.31	2.322	0.321	0.384	0.326	0.303
0	24L	tibia	22	rec0548	1.331	2.322	0.323	0.385	0.328	0.31
0	24L	tibia	22	rec0549	1.33	2.322	0.324	0.383	0.326	0.309
0	24L	tibia	22	rec0538	1.317	2.323	0.322	0.382	0.334	0.304
0	24L	tibia	22	rec0543	1.321	2.323	0.323	0.384	0.324	0.305
0	24L	tibia	22	rec0550	1.325	2.324	0.323	0.383	0.326	0.309
0	24L	tibia	22	rec0555	1.329	2.324	0.323	0.387	0.326	0.303
0	24L	tibia	22	rec0556	1.328	2.324	0.321	0.387	0.326	0.303
0	24L	tibia	22	rec0559	1.328	2.324	0.32	0.388	0.344	0.307
0	24L	tibia	22	rec0532	1.32	2.325	0.322	0.38	0.324	0.301
0	24L	tibia	22	rec0539	1.317	2.325	0.322	0.384	0.334	0.305
0	24L	tibia	22	rec0542	1.319	2.325	0.321	0.384	0.324	0.305
0	24L	tibia	22	rec0545	1.321	2.325	0.322	0.384	0.334	0.307
0	24L	tibia	22	rec0547	1.328	2.325	0.323	0.388	0.334	0.311
0	24L	tibia	22	rec0551	1.327	2.325	0.323	0.384	0.326	0.307
0	24L	tibia	22	rec0523	1.33	2.326	0.328	0.379	0.326	0.302
0	24L	tibia	22	rec0546	1.327	2.327	0.322	0.386	0.334	0.305
0	24L	tibia	22	rec0558	1.334	2.328	0.319	0.388	0.334	0.305
0	24L	tibia	22	rec0520	1.331	2.329	0.327	0.381	0.324	0.302
0	24L	tibia	22	rec0552	1.336	2.329	0.323	0.386	0.326	0.306
0	24L	tibia	22	rec0557	1.334	2.329	0.319	0.387	0.326	0.305
0	24L	tibia	22	rec0521	1.329	2.33	0.326	0.38	0.324	0.301
0	24L	tibia	22	rec0560	1.338	2.331	0.32	0.387	0.328	0.305
0	24L	tibia	22	rec0518	1.328	2.332	0.326	0.382	0.328	0.304
0	24L	tibia	22	rec0519	1.331	2.332	0.327	0.38	0.312	0.3
0	24L	tibia	22	rec0522	1.338	2.332	0.327	0.379	0.326	0.301
0	24L	tibia	22	rec0554	1.339	2.332	0.323	0.388	0.326	0.306
0	24L	tibia	22	rec0515	1.327	2.333	0.327	0.383	0.328	0.304
0	24L	tibia	22	rec0517	1.326	2.333	0.327	0.383	0.326	0.304
0	24L	tibia	22	rec0553	1.341	2.333	0.323	0.387	0.326	0.306
0	24L	tibia	22	rec0516	1.328	2.335	0.326	0.383	0.326	0.303
0	24L	tibia	22	rec0514	1.331	2.336	0.327	0.384	0.326	0.304
0	24L	tibia	22	rec0513	1.332	2.337	0.327	0.384	0.334	0.302
0	24L	tibia	22	rec0561	1.344	2.337	0.321	0.389	0.328	0.305
0	24L	tibia	22	rec0562	1.339	2.337	0.322	0.392	0.334	0.307
0	24L	tibia	22	rec0510	1.344	2.34	0.33	0.386	0.324	0.305
0	24L	tibia	22	rec0511	1.336	2.34	0.329	0.384	0.324	0.303
0	24L	tibia	22	rec0512	1.336	2.341	0.328	0.383	0.328	0.299
0	24L	tibia	22	rec0509	1.344	2.342	0.331	0.387	0.324	0.3
0	24L	tibia	22	rec0566	1.342	2.342	0.322	0.399	0.357	0.31
0	24L	tibia	22	rec0563	1.349	2.343	0.322	0.393	0.334	0.306
0	24L	tibia	22	rec0504	1.337	2.344	0.328	0.387	0.334	0.304
0	24L	tibia	22	rec0489	1.319	2.345	0.333	0.38	0.334	0.301
0	24L	tibia	22	rec0503	1.336	2.345	0.329	0.388	0.334	0.306
0	24L	tibia	22	rec0564	1.352	2.346	0.322	0.396	0.334	0.307
0	24L	tibia	22	rec0501	1.333	2.347	0.33	0.387	0.334	0.301
0	24L	tibia	22	rec0505	1.349	2.347	0.328	0.387	0.342	0.304
0	24L	tibia	22	rec0506	1.351	2.347	0.329	0.389	0.342	0.308
0	24L	tibia	22	rec0565	1.35	2.347	0.322	0.398	0.344	0.309
0	24L	tibia	22	rec0495	1.34	2.348	0.33	0.387	0.342	0.305
0	24L	tibia	22	rec0496	1.34	2.348	0.33	0.385	0.344	0.306
0	24L	tibia	22	rec0483	1.331	2.349	0.338	0.383	0.342	0.307
0	24L	tibia	22	rec0490	1.329	2.349	0.332	0.379	0.334	0.3
0	24L	tibia	22	rec0493	1.335	2.349	0.331	0.387	0.334	0.3
0	24L	tibia	22	rec0494	1.338	2.349	0.33	0.387	0.342	0.305
0	24L	tibia	22	rec0508	1.349	2.349	0.33	0.39	0.334	0.304
0	24L	tibia	22	rec0487	1.325	2.35	0.333	0.383	0.324	0.297
0	24L	tibia	22	rec0488	1.325	2.35	0.332	0.382	0.324	0.295
0	24L	tibia	22	rec0497	1.347	2.35	0.33	0.385	0.342	0.304
0	24L	tibia	22	rec0500	1.338	2.35	0.333	0.388	0.334	0.304
0	24L	tibia	22	rec0507	1.349	2.35	0.33	0.391	0.342	0.307
0	24L	tibia	22	rec0486	1.321	2.351	0.334	0.384	0.334	0.302
0	24L	tibia	22	rec0502	1.344	2.351	0.329	0.388	0.334	0.302
0	24L	tibia	22	rec0484	1.334	2.352	0.336	0.381	0.342	0.305
0	24L	tibia	22	rec0499	1.348	2.352	0.333	0.388	0.334	0.305
0	24L	tibia	22	rec0492	1.338	2.353	0.332	0.387	0.324	0.302
0	24L	tibia	22	rec0498	1.347	2.353	0.332	0.388	0.334	0.302
0	24L	tibia	22	rec0482	1.342	2.354	0.339	0.385	0.359	0.307
0	24L	tibia	22	rec0491	1.335	2.354	0.332	0.383	0.334	0.302
0	24L	tibia	22	rec0481	1.347	2.355	0.34	0.387	0.363	0.311
0	24L	tibia	22	rec0485	1.334	2.356	0.335	0.381	0.334	0.304
0	24L	tibia	22	rec0479	1.36	2.357	0.341	0.385	0.39	0.313
0	24L	tibia	22	rec0478	1.359	2.358	0.342	0.388	0.39	0.314
0	24L	tibia	22	rec0480	1.359	2.358	0.341	0.386	0.378	0.314
0	24L	tibia	22	rec0477	1.369	2.367	0.342	0.393	0.39	0.314
0	24L	tibia	22	rec0474	1.357	2.37	0.341	0.393	0.39	0.313
0	24L	tibia	22	rec0476	1.369	2.37	0.342	0.392	0.39	0.316
0	24L	tibia	22	rec0475	1.364	2.372	0.341	0.393	0.39	0.315
0	24L	tibia	22	rec0473	1.362	2.374	0.344	0.395	0.385	0.316
0	24L	tibia	22	rec0469	1.379	2.379	0.345	0.395	0.373	0.315
0	24L	tibia	22	rec0468	1.375	2.38	0.347	0.395	0.373	0.313
0	24L	tibia	22	rec0470	1.381	2.38	0.344	0.396	0.373	0.311
0	24L	tibia	22	rec0472	1.37	2.381	0.345	0.395	0.373	0.313
0	24L	tibia	22	rec0467	1.37	2.382
0	24L	tibia	22	rec0471	1.376	2.383	0.343	0.397	0.378	0.314
0	24L	tibia	22	rec0566			0.32	0.399	0.363	0.308
0	24L	femur	24	rec0518	1.274	2.575	0.377	0.401	0.429	0.296
0	24L	femur	24	rec0520	1.274	2.576	0.375	0.4	0.443	0.299
0	24L	femur	24	rec0517	1.278	2.578	0.375	0.404	0.448	0.3
0	24L	femur	24	rec0519	1.28	2.58	0.377	0.399	0.429	0.295
0	24L	femur	24	rec0516	1.284	2.583	0.373	0.405	0.461	0.305
0	24L	femur	24	rec0515	1.285	2.585	0.377	0.41	0.466	0.303
0	24L	femur	24	rec0508	1.306	2.587	0.38	0.407	0.429	0.299
0	24L	femur	24	rec0507	1.307	2.588	0.383	0.409	0.429	0.296
0	24L	femur	24	rec0501	1.302	2.59	0.38	0.412	0.443	0.3
0	24L	femur	24	rec0502	1.311	2.59	0.381	0.409	0.445	0.301
0	24L	femur	24	rec0511	1.299	2.591	0.382	0.409	0.445	0.297
0	24L	femur	24	rec0521	1.289	2.591	0.372	0.403	0.443	0.299
0	24L	femur	24	rec0500	1.303	2.593	0.382	0.413	0.461	0.306
0	24L	femur	24	rec0498	1.313	2.594	0.382	0.411	0.461	0.304
0	24L	femur	24	rec0497	1.313	2.595	0.386	0.412	0.449	0.299
0	24L	femur	24	rec0503	1.319	2.595	0.382	0.407	0.429	0.298
0	24L	femur	24	rec0509	1.314	2.596	0.38	0.408	0.42	0.291
0	24L	femur	24	rec0510	1.31	2.597	0.382	0.409	0.448	0.302
0	24L	femur	24	rec0514	1.306	2.598	0.379	0.41	0.455	0.297
0	24L	femur	24	rec0524	1.288	2.598	0.378	0.407	0.443	0.3
0	24L	femur	24	rec0499	1.314	2.6	0.381	0.413	0.461	0.303
0	24L	femur	24	rec0494	1.318	2.601	0.381	0.41	0.429	0.297
0	24L	femur	24	rec0504	1.323	2.601	0.382	0.408	0.443	0.304
0	24L	femur	24	rec0512	1.312	2.601	0.38	0.405	0.443	0.294
0	24L	femur	24	rec0513	1.312	2.601	0.38	0.409	0.455	0.297
0	24L	femur	24	rec0522	1.295	2.601	0.375	0.404	0.455	0.302
0	24L	femur	24	rec0523	1.291	2.601	0.377	0.407	0.448	0.304
0	24L	femur	24	rec0506	1.33	2.605	0.384	0.409	0.461	0.309
0	24L	femur	24	rec0525	1.291	2.605	0.375	0.406	0.443	0.298
0	24L	femur	24	rec0489	1.324	2.607	0.384	0.416	0.461	0.29
0	24L	femur	24	rec0496	1.324	2.607	0.384	0.41	0.443	0.299
0	24L	femur	24	rec0505	1.334	2.607	0.383	0.408	0.443	0.304
0	24L	femur	24	rec0492	1.327	2.608	0.383	0.413	0.443	0.284
0	24L	femur	24	rec0531	1.291	2.608	0.388	0.402	0.443	0.303
0	24L	femur	24	rec0495	1.325	2.609	0.38	0.41	0.429	0.295
0	24L	femur	24	rec0526	1.305	2.609	0.378	0.404	0.448	0.298
0	24L	femur	24	rec0532	1.291	2.609	0.386	0.4	0.431	0.3
0	24L	femur	24	rec0493	1.328	2.61	0.381	0.41	0.443	0.297
0	24L	femur	24	rec0491	1.329	2.612	0.385	0.413	0.443	0.286
0	24L	femur	24	rec0527	1.307	2.612	0.381	0.405	0.448	0.301
0	24L	femur	24	rec0530	1.301	2.613	0.387	0.404	0.429	0.296
0	24L	femur	24	rec0490	1.331	2.614	0.385	0.412	0.449	0.288
0	24L	femur	24	rec0529	1.303	2.614	0.384	0.406	0.431	0.297
0	24L	femur	24	rec0533	1.297	2.615	0.39	0.399	0.443	0.303
0	24L	femur	24	rec0528	1.311	2.618	0.383	0.406	0.445	0.303
0	24L	femur	24	rec0534	1.309	2.624	0.391	0.4	0.443	0.303
0	24L	femur	24	rec0535	1.312	2.627	0.392	0.402	0.443	0.302
0	24L	femur	24	rec0488	1.346	2.628	0.391	0.42	0.443	0.29
0	24L	femur	24	rec0480	1.344	2.629	0.392	0.418	0.442	0.299
0	24L	femur	24	rec0536	1.321	2.63	0.394	0.407	0.42	0.297
0	24L	femur	24	rec0481	1.347	2.631	0.39	0.418	0.443	0.305
0	24L	femur	24	rec0479	1.345	2.633	0.394	0.419	0.443	0.297
0	24L	femur	24	rec0482	1.349	2.633	0.388	0.42	0.448	0.302
0	24L	femur	24	rec0537	1.327	2.633	0.394	0.408	0.42	0.299
0	24L	femur	24	rec0483	1.349	2.634	0.384	0.415	0.443	0.297
0	24L	femur	24	rec0538	1.33	2.635	0.393	0.41	0.443	0.301
0	24L	femur	24	rec0478	1.349	2.636	0.393	0.422	0.443	0.291
0	24L	femur	24	rec0542	1.317	2.636	0.4	0.414	0.429	0.299
0	24L	femur	24	rec0539	1.325	2.637	0.395	0.412	0.443	0.306
0	24L	femur	24	rec0541	1.323	2.638	0.397	0.415	0.443	0.302
0	24L	femur	24	rec0543	1.323	2.642	0.399	0.411	0.429	0.297
0	24L	femur	24	rec0540	1.329	2.643	0.395	0.415	0.443	0.305
0	24L	femur	24	rec0487	1.367	2.644	0.393	0.419	0.431	0.289
0	24L	femur	24	rec0551	1.314	2.647	0.397	0.419	0.412	0.288
0	24L	femur	24	rec0546	1.325	2.648	0.396	0.418	0.429	0.295
0	24L	femur	24	rec0476	1.372	2.649	0.391	0.424	0.443	0.287
0	24L	femur	24	rec0477	1.367	2.649	0.391	0.422	0.443	0.288
0	24L	femur	24	rec0545	1.328	2.649	0.397	0.417	0.429	0.297
0	24L	femur	24	rec0544	1.33	2.65	0.398	0.414	0.443	0.298
0	24L	femur	24	rec0555	1.293	2.651	0.396	0.424	0.429	0.288
0	24L	femur	24	rec0474	1.376	2.653	0.396	0.419	0.443	0.286
0	24L	femur	24	rec0475	1.373	2.653	0.393	0.421	0.443	0.29
0	24L	femur	24	rec0547	1.329	2.653	0.395	0.418	0.443	0.298
0	24L	femur	24	rec0484	1.375	2.654	0.387	0.418	0.431	0.295
0	24L	femur	24	rec0486	1.379	2.654	0.395	0.421	0.42	0.287
0	24L	femur	24	rec0550	1.33	2.655	0.398	0.42	0.443	0.299
0	24L	femur	24	rec0552	1.322	2.655	0.394	0.418	0.412	0.286
0	24L	femur	24	rec0473	1.377	2.657	0.397	0.42	0.443	0.289
0	24L	femur	24	rec0548	1.324	2.658	0.395	0.416	0.443	0.296
0	24L	femur	24	rec0468	1.379	2.659	0.398	0.424	0.445	0.298
0	24L	femur	24	rec0471	1.38	2.66	0.391	0.422	0.429	0.289
0	24L	femur	24	rec0472	1.376	2.66	0.394	0.421	0.429	0.282
0	24L	femur	24	rec0485	1.382	2.66	0.393	0.417	0.429	0.285
0	24L	femur	24	rec0553	1.326	2.66	0.393	0.423	0.429	0.291
0	24L	femur	24	rec0469	1.379	2.662	0.393	0.423	0.443	0.286
0	24L	femur	24	rec0470	1.38	2.662	0.391	0.421	0.42	0.28
0	24L	femur	24	rec0554	1.325	2.662	0.397	0.425	0.431	0.291
0	24L	femur	24	rec0556	1.3	2.665	0.394	0.418	0.42	0.282
0	24L	femur	24	rec0467	1.396	2.67
0	24L	femur	24	rec0549	1.341	2.671	0.393	0.417	0.443	0.295
0	24L	femur	24	rec0557	1.319	2.685	0.395	0.42	0.429	0.284
0	24L	femur	24	rec0558	1.317	2.689	0.398	0.423	0.443	0.286
0	24L	femur	24	rec0560	1.298	2.69	0.396	0.426	0.445	0.286
0	24L	femur	24	rec0559	1.31	2.691	0.398	0.425	0.443	0.288
0	24L	femur	24	rec0561	1.292	2.691	0.395	0.423	0.455	0.285
0	24L	tibia	24	rec0564	1.389	2.754	0.439	0.469	0.4	0.238
0	24L	tibia	24	rec0565	1.402	2.759	0.438	0.468	0.399	0.241
0	24L	tibia	24	rec0566	1.401	2.759	0.438	0.469	0.334	0.234
0	24L	tibia	24	rec0519	1.247	2.762	0.405	0.445	0.292	0.241
0	24L	tibia	24	rec0563	1.399	2.762	0.439	0.468	0.39	0.234
0	24L	tibia	24	rec0517	1.244	2.767	0.399	0.441	0.292	0.24
0	24L	tibia	24	rec0518	1.248	2.767	0.4	0.442	0.292	0.24
0	24L	tibia	24	rec0557	1.352	2.768	0.431	0.464	0.359	0.217
0	24L	tibia	24	rec0558	1.36	2.768	0.433	0.464	0.344	0.223
0	24L	tibia	24	rec0559	1.377	2.768	0.438	0.464	0.37	0.229
0	24L	tibia	24	rec0560	1.371	2.768	0.439	0.466	0.363	0.234
0	24L	tibia	24	rec0547	1.336	2.772	0.429	0.456	0.312	0.233
0	24L	tibia	24	rec0552	1.343	2.772	0.434	0.463	0.334	0.232
0	24L	tibia	24	rec0555	1.345	2.773	0.435	0.461	0.334	0.222
0	24L	tibia	24	rec0556	1.355	2.773	0.432	0.465	0.334	0.215
0	24L	tibia	24	rec0562	1.394	2.773	0.435	0.469	0.37	0.229
0	24L	tibia	24	rec0545	1.331	2.774	0.426	0.454	0.324	0.229
0	24L	tibia	24	rec0544	1.317	2.776	0.425	0.454	0.312	0.229
0	24L	tibia	24	rec0553	1.344	2.776	0.434	0.46	0.334	0.229
0	24L	tibia	24	rec0561	1.381	2.776	0.434	0.464	0.378	0.228
0	24L	tibia	24	rec0554	1.35	2.777	0.434	0.459	0.328	0.225
0	24L	tibia	24	rec0549	1.354	2.778	0.432	0.46	0.334	0.229
0	24L	tibia	24	rec0551	1.36	2.778	0.435	0.459	0.324	0.221
0	24L	tibia	24	rec0550	1.355	2.78	0.433	0.462	0.328	0.229
0	24L	tibia	24	rec0511	1.235	2.784	0.393	0.441	0.29	0.231
0	24L	tibia	24	rec0548	1.351	2.785	0.428	0.455	0.334	0.235
0	24L	tibia	24	rec0512	1.236	2.786	0.397	0.439	0.292	0.236
0	24L	tibia	24	rec0510	1.24	2.792	0.392	0.44	0.292	0.234
0	24L	tibia	24	rec0508	1.23	2.796	0.388	0.432	0.29	0.226
0	24L	tibia	24	rec0509	1.233	2.796	0.39	0.435	0.29	0.228
0	24L	tibia	24	rec0507	1.22	2.798	0.385	0.43	0.29	0.226
0	24L	tibia	24	rec0506	1.203	2.8	0.387	0.43	0.29	0.225
0	24L	tibia	24	rec0536	1.299	2.802	0.428	0.45	0.312	0.222
0	24L	tibia	24	rec0505	1.207	2.807	0.384	0.426	0.29	0.224
0	24L	tibia	24	rec0527	1.263	2.809	0.416	0.448	0.292	0.234
0	24L	tibia	24	rec0504	1.201	2.81	0.382	0.424	0.29	0.222
0	24L	tibia	24	rec0534	1.31	2.81	0.423	0.447	0.31	0.227
0	24L	tibia	24	rec0531	1.281	2.811	0.421	0.45	0.31	0.231
0	24L	tibia	24	rec0533	1.291	2.811	0.424	0.449	0.31	0.231
0	24L	tibia	24	rec0535	1.313	2.811	0.426	0.451	0.31	0.227
0	24L	tibia	24	rec0503	1.188	2.812	0.378	0.424	0.29	0.218
0	24L	tibia	24	rec0529	1.27	2.812	0.42	0.45	0.299	0.229
0	24L	tibia	24	rec0532	1.288	2.812	0.42	0.449	0.31	0.235
0	24L	tibia	24	rec0530	1.28	2.815	0.419	0.45	0.308	0.231
0	24L	tibia	24	rec0528	1.278	2.817	0.418	0.448	0.299	0.23
0	24L	tibia	24	rec0498	1.152	2.818	0.364	0.417	0.29	0.209
0	24L	tibia	24	rec0502	1.186	2.819	0.377	0.424	0.276	0.216
0	24L	tibia	24	rec0492	1.13	2.823	0.356	0.411	0.264	0.208
0	24L	tibia	24	rec0499	1.163	2.825	0.367	0.416	0.29	0.209
0	24L	tibia	24	rec0491	1.125	2.828	0.353	0.406	0.276	0.207
0	24L	tibia	24	rec0494	1.14	2.828	0.355	0.411	0.29	0.209
0	24L	tibia	24	rec0496	1.152	2.828	0.363	0.416	0.29	0.206
0	24L	tibia	24	rec0500	1.184	2.828	0.368	0.417	0.276	0.21
0	24L	tibia	24	rec0495	1.151	2.829	0.358	0.415	0.29	0.209
0	24L	tibia	24	rec0501	1.191	2.829	0.376	0.421	0.276	0.213
0	24L	tibia	24	rec0497	1.164	2.835	0.364	0.417	0.29	0.209
0	24L	tibia	24	rec0483	1.049	2.844	0.341	0.396	0.256	0.197
0	24L	tibia	24	rec0484	1.061	2.847	0.339	0.394	0.264	0.195
0	24L	tibia	24	rec0486	1.066	2.848	0.343	0.397	0.276	0.189
0	24L	tibia	24	rec0482	1.06	2.85	0.34	0.397	0.261	0.192
0	24L	tibia	24	rec0487	1.075	2.85	0.343	0.398	0.276	0.191
0	24L	tibia	24	rec0479	1.061	2.852	0.343	0.389	0.264	0.188
0	24L	tibia	24	rec0485	1.082	2.856	0.341	0.396	0.264	0.194
0	24L	tibia	24	rec0478	1.074	2.861	0.34	0.39	0.256	0.187
0	24L	tibia	24	rec0477	1.066	2.862	0.337	0.381	0.256	0.183
0	24L	tibia	24	rec0475	1.059	2.871	0.334	0.374	0.264	0.184
0	24L	tibia	24	rec0473	1.051	2.874	0.324	0.378	0.264	0.182
0	24L	tibia	24	rec0476	1.083	2.876	0.337	0.376	0.256	0.183
0	24L	tibia	24	rec0468			0.329	0.374	0.256	0.19
0	24L	tibia	24	rec0469			0.334	0.38	0.256	0.186
0	24L	tibia	24	rec0470			0.335	0.388	0.256	0.186
0	24L	tibia	24	rec0471			0.332	0.383	0.261	0.184
0	24L	tibia	24	rec0472			0.326	0.38	0.256	0.185
0	24L	tibia	24	rec0474			0.325	0.376	0.264	0.182
0	24L	tibia	24	rec0480			0.343	0.388	0.264	0.187
0	24L	tibia	24	rec0481			0.342	0.392	0.261	0.19
0	24L	tibia	24	rec0488			0.344	0.397	0.283	0.197
0	24L	tibia	24	rec0489			0.349	0.399	0.276	0.202
0	24L	tibia	24	rec0490			0.352	0.404	0.276	0.199
0	24L	tibia	24	rec0493			0.357	0.414	0.276	0.209
0	24L	tibia	24	rec0513			0.398	0.44	0.292	0.234
0	24L	tibia	24	rec0514			0.398	0.441	0.292	0.231
0	24L	tibia	24	rec0515			0.401	0.44	0.292	0.236
0	24L	tibia	24	rec0516			0.399	0.44	0.292	0.237
0	24L	tibia	24	rec0520			0.403	0.444	0.292	0.238
0	24L	tibia	24	rec0521			0.402	0.442	0.292	0.237
0	24L	tibia	24	rec0522			0.406	0.446	0.299	0.245
0	24L	tibia	24	rec0523			0.41	0.446	0.299	0.244
0	24L	tibia	24	rec0524			0.41	0.446	0.292	0.247
0	24L	tibia	24	rec0525			0.412	0.446	0.292	0.242
0	24L	tibia	24	rec0526			0.414	0.446	0.292	0.238
0	24L	tibia	24	rec0537			0.424	0.448	0.308	0.218
0	24L	tibia	24	rec0538			0.422	0.45	0.31	0.219
0	24L	tibia	24	rec0539			0.424	0.448	0.31	0.222
0	24L	tibia	24	rec0540			0.425	0.449	0.324	0.223
0	24L	tibia	24	rec0541			0.423	0.45	0.312	0.221
0	24L	tibia	24	rec0542			0.421	0.451	0.312	0.225
0	24L	tibia	24	rec0543			0.421	0.451	0.312	0.227
0	24L	tibia	24	rec0546			0.423	0.454	0.324	0.233
0	24L	femur	24	rec0562			0.396	0.422	0.461	0.289
0	24L	femur	24	rec0563			0.396	0.423	0.471	0.291
0	24L	femur	24	rec0564			0.398	0.425	0.449	0.284
0	24L	femur	24	rec0565			0.4	0.428	0.471	0.288
0	24L	femur	24	rec0566			0.396	0.43	0.471	0.287
0	24L	femur	24	rec0566			0.4	0.431	0.479	0.29
0	24L	tibia	24	rec0566			0.444	0.467	0.39	0.243
0	24L	tibia	29	rec0511	0.934	2.132	0.24	0.259	0.265	0.206
0	24L	tibia	29	rec0495	0.949	2.137	0.237	0.262	0.277	0.208
0	24L	tibia	29	rec0505	0.948	2.137	0.239	0.263	0.277	0.213
0	24L	tibia	29	rec0514	0.945	2.137	0.241	0.261	0.258	0.211
0	24L	tibia	29	rec0507	0.958	2.138	0.241	0.263	0.277	0.21
0	24L	tibia	29	rec0513	0.947	2.138	0.241	0.261	0.263	0.206
0	24L	tibia	29	rec0508	0.962	2.139	0.239	0.261	0.277	0.205
0	24L	tibia	29	rec0512	0.947	2.139	0.238	0.258	0.263	0.202
0	24L	tibia	29	rec0506	0.96	2.142	0.24	0.261	0.277	0.21
0	24L	tibia	29	rec0504	0.956	2.144	0.239	0.266	0.277	0.211
0	24L	tibia	29	rec0531	0.964	2.145	0.243	0.268	0.277	0.217
0	24L	tibia	29	rec0536	0.961	2.146	0.245	0.265	0.263	0.216
0	24L	tibia	29	rec0537	0.959	2.146	0.248	0.262	0.263	0.218
0	24L	tibia	29	rec0494	0.965	2.147	0.237	0.261	0.277	0.211
0	24L	tibia	29	rec0535	0.966	2.151	0.245	0.266	0.265	0.215
0	24L	tibia	29	rec0528	0.973	2.152	0.247	0.27	0.258	0.216
0	24L	tibia	29	rec0527	0.976	2.154	0.244	0.268	0.263	0.219
0	24L	tibia	29	rec0541	0.979	2.158	0.248	0.262	0.277	0.219
0	24L	tibia	29	rec0542	0.976	2.166	0.251	0.264	0.277	0.217
0	24L	tibia	29	rec0551	0.969	2.167	0.253	0.265	0.277	0.218
0	24L	tibia	29	rec0552	0.972	2.169	0.252	0.265	0.277	0.215
0	24L	tibia	29	rec0543	0.991	2.172	0.252	0.264	0.277	0.211
0	24L	tibia	29	rec0550	0.983	2.172	0.254	0.268	0.277	0.221
0	24L	tibia	29	rec0558	0.985	2.177	0.254	0.272	0.291	0.214
0	24L	tibia	29	rec0559	0.985	2.178	0.253	0.272	0.294	0.222
0	24L	tibia	29	rec0554	0.981	2.18	0.252	0.272	0.277	0.217
0	24L	tibia	29	rec0549	1	2.181	0.256	0.27	0.277	0.221
0	24L	tibia	29	rec0553	0.988	2.181	0.251	0.266	0.285	0.218
0	24L	tibia	29	rec0555	0.988	2.182	0.253	0.271	0.277	0.213
0	24L	tibia	29	rec0548	0.995	2.183	0.255	0.27	0.263	0.215
0	24L	tibia	29	rec0556	0.992	2.185	0.254	0.273	0.277	0.218
0	24L	tibia	29	rec0557	0.992	2.186	0.253	0.273	0.291	0.216
0	24L	tibia	29	rec0546	1.008	2.188	0.256	0.268	0.277	0.222
0	24L	tibia	29	rec0547	1.007	2.19	0.255	0.269	0.263	0.214
0	24L	tibia	29	rec0560	1	2.195	0.255	0.273	0.294	0.229
0	24L	tibia	29	rec0562	1.013	2.199	0.264	0.276	0.294	0.228
0	24L	tibia	29	rec0563	1.016	2.204	0.263	0.276	0.294	0.225
0	24L	tibia	29	rec0561	1.018	2.207	0.259	0.276	0.3	0.221
0	24L	tibia	29	rec0564	1.019	2.207	0.263	0.277	0.294	0.224
0	24L	tibia	29	rec0565	1.023	2.209	0.263	0.279	0.291	0.22
0	24L	tibia	29	rec0566	1.026	2.211	0.265	0.279	0.291	0.222
0	24L	tibia	29	rec0468			0.228	0.268	0.277	0.203
0	24L	tibia	29	rec0469			0.229	0.269	0.285	0.207
0	24L	tibia	29	rec0470			0.228	0.267	0.285	0.21
0	24L	tibia	29	rec0471			0.228	0.265	0.285	0.204
0	24L	tibia	29	rec0472			0.229	0.265	0.285	0.205
0	24L	tibia	29	rec0473			0.227	0.262	0.285	0.204
0	24L	tibia	29	rec0474			0.226	0.261	0.285	0.2
0	24L	tibia	29	rec0475			0.226	0.26	0.277	0.206
0	24L	tibia	29	rec0476			0.228	0.263	0.285	0.207
0	24L	tibia	29	rec0477			0.228	0.264	0.277	0.204
0	24L	tibia	29	rec0478			0.23	0.264	0.277	0.204
0	24L	tibia	29	rec0479			0.231	0.259	0.263	0.204
0	24L	tibia	29	rec0480			0.232	0.258	0.263	0.202
0	24L	tibia	29	rec0481			0.233	0.257	0.258	0.202
0	24L	tibia	29	rec0482			0.234	0.256	0.265	0.207
0	24L	tibia	29	rec0483			0.233	0.255	0.263	0.203
0	24L	tibia	29	rec0484			0.232	0.254	0.265	0.206
0	24L	tibia	29	rec0485			0.233	0.256	0.265	0.202
0	24L	tibia	29	rec0486			0.236	0.258	0.265	0.202
0	24L	tibia	29	rec0487			0.237	0.26	0.265	0.207
0	24L	tibia	29	rec0488			0.237	0.26	0.277	0.205
0	24L	tibia	29	rec0489			0.237	0.259	0.277	0.208
0	24L	tibia	29	rec0490			0.237	0.258	0.285	0.213
0	24L	tibia	29	rec0491			0.238	0.258	0.265	0.206
0	24L	tibia	29	rec0492			0.239	0.261	0.265	0.203
0	24L	tibia	29	rec0493			0.239	0.263	0.277	0.207
0	24L	tibia	29	rec0496			0.233	0.26	0.265	0.206
0	24L	tibia	29	rec0497			0.234	0.261	0.277	0.206
0	24L	tibia	29	rec0498			0.234	0.259	0.277	0.209
0	24L	tibia	29	rec0499			0.235	0.262	0.265	0.209
0	24L	tibia	29	rec0500			0.236	0.264	0.265	0.212
0	24L	tibia	29	rec0501			0.236	0.266	0.263	0.209
0	24L	tibia	29	rec0502			0.236	0.267	0.277	0.213
0	24L	tibia	29	rec0503			0.237	0.266	0.277	0.215
0	24L	tibia	29	rec0509			0.24	0.26	0.277	0.21
0	24L	tibia	29	rec0510			0.24	0.26	0.277	0.205
0	24L	tibia	29	rec0515			0.24	0.261	0.258	0.207
0	24L	tibia	29	rec0516			0.24	0.261	0.258	0.211
0	24L	tibia	29	rec0517			0.24	0.263	0.263	0.212
0	24L	tibia	29	rec0518			0.242	0.263	0.265	0.215
0	24L	tibia	29	rec0519			0.24	0.262	0.258	0.212
0	24L	tibia	29	rec0520			0.243	0.265	0.263	0.214
0	24L	tibia	29	rec0521			0.244	0.266	0.265	0.219
0	24L	tibia	29	rec0522			0.243	0.268	0.263	0.216
0	24L	tibia	29	rec0523			0.241	0.268	0.263	0.218
0	24L	tibia	29	rec0524			0.238	0.269	0.277	0.217
0	24L	tibia	29	rec0525			0.237	0.27	0.285	0.22
0	24L	tibia	29	rec0526			0.241	0.268	0.277	0.218
0	24L	tibia	29	rec0529			0.244	0.27	0.265	0.219
0	24L	tibia	29	rec0530			0.241	0.268	0.265	0.217
0	24L	tibia	29	rec0532			0.244	0.268	0.291	0.217
0	24L	tibia	29	rec0533			0.241	0.264	0.291	0.216
0	24L	tibia	29	rec0534			0.242	0.263	0.285	0.212
0	24L	tibia	29	rec0538			0.248	0.262	0.258	0.22
0	24L	tibia	29	rec0539			0.247	0.262	0.258	0.216
0	24L	tibia	29	rec0540			0.245	0.261	0.265	0.217
0	24L	tibia	29	rec0544			0.253	0.265	0.277	0.214
0	24L	tibia	29	rec0545			0.257	0.268	0.277	0.218
0	24L	tibia	29	rec0566			0.264	0.278	0.291	0.221
0	24L	tibia	37	rec0478	0.805	1.6	0.143	0.161	0.301	0.229
0	24L	tibia	37	rec0477	0.808	1.607	0.145	0.16	0.301	0.223
0	24L	tibia	37	rec0476	0.824	1.614	0.148	0.162	0.31	0.224
0	24L	tibia	37	rec0480	0.824	1.616	0.14	0.162	0.285	0.223
0	24L	tibia	37	rec0471	0.863	1.617	0.146	0.16	0.294	0.218
0	24L	tibia	37	rec0470	0.856	1.618	0.145	0.16	0.294	0.216
0	24L	tibia	37	rec0472	0.862	1.618	0.147	0.158	0.285	0.215
0	24L	tibia	37	rec0473	0.857	1.618	0.148	0.158	0.294	0.223
0	24L	tibia	37	rec0474	0.859	1.62	0.148	0.159	0.312	0.218
0	24L	tibia	37	rec0475	0.84	1.62	0.148	0.16	0.31	0.221
0	24L	tibia	37	rec0469	0.848	1.622	0.147	0.16	0.312	0.209
0	24L	tibia	37	rec0483	0.836	1.624	0.146	0.164	0.294	0.222
0	24L	tibia	37	rec0481	0.834	1.625	0.142	0.162	0.294	0.223
0	24L	tibia	37	rec0467	0.831	1.626
0	24L	tibia	37	rec0468	0.843	1.626	0.147	0.16	0.312	0.213
0	24L	tibia	37	rec0482	0.842	1.628	0.145	0.164	0.294	0.224
0	24L	tibia	37	rec0484	0.85	1.633	0.148	0.162	0.294	0.22
0	24L	tibia	37	rec0485	0.848	1.633	0.148	0.164	0.294	0.218
0	24L	tibia	37	rec0489	0.836	1.633	0.151	0.167	0.292	0.221
0	24L	tibia	37	rec0488	0.851	1.634	0.151	0.166	0.292	0.218
0	24L	tibia	37	rec0486	0.855	1.637	0.15	0.165	0.292	0.221
0	24L	tibia	37	rec0490	0.84	1.637	0.149	0.167	0.292	0.219
0	24L	tibia	37	rec0487	0.856	1.639	0.15	0.166	0.294	0.22
0	24L	tibia	37	rec0495	0.839	1.639	0.149	0.17	0.285	0.229
0	24L	tibia	37	rec0497	0.83	1.639	0.148	0.167	0.285	0.225
0	24L	tibia	37	rec0492	0.832	1.645	0.148	0.168	0.285	0.219
0	24L	tibia	37	rec0496	0.838	1.645	0.147	0.168	0.292	0.23
0	24L	tibia	37	rec0549	0.755	1.645	0.137	0.167	0.294	0.202
0	24L	tibia	37	rec0498	0.846	1.65	0.148	0.166	0.266	0.219
0	24L	tibia	37	rec0516	0.822	1.656	0.142	0.17	0.294	0.218
0	24L	tibia	37	rec0512	0.823	1.657	0.144	0.172	0.266	0.215
0	24L	tibia	37	rec0529	0.819	1.657	0.138	0.173	0.285	0.216
0	24L	tibia	37	rec0502	0.862	1.661	0.15	0.168	0.278	0.222
0	24L	tibia	37	rec0519	0.804	1.661	0.14	0.171	0.31	0.218
0	24L	tibia	37	rec0501	0.86	1.663	0.151	0.168	0.294	0.223
0	24L	tibia	37	rec0511	0.832	1.663	0.146	0.174	0.266	0.214
0	24L	tibia	37	rec0513	0.837	1.663	0.144	0.171	0.278	0.217
0	24L	tibia	37	rec0499	0.868	1.665	0.148	0.167	0.278	0.224
0	24L	tibia	37	rec0520	0.825	1.666	0.14	0.171	0.31	0.216
0	24L	tibia	37	rec0500	0.862	1.667	0.15	0.168	0.285	0.227
0	24L	tibia	37	rec0503	0.877	1.667	0.149	0.169	0.285	0.217
0	24L	tibia	37	rec0535	0.823	1.667	0.137	0.172	0.292	0.216
0	24L	tibia	37	rec0552	0.78	1.667	0.137	0.168	0.292	0.2
0	24L	tibia	37	rec0548	0.791	1.67	0.139	0.168	0.312	0.205
0	24L	tibia	37	rec0510	0.849	1.672	0.145	0.174	0.266	0.218
0	24L	tibia	37	rec0544	0.823	1.673	0.144	0.169	0.301	0.21
0	24L	tibia	37	rec0547	0.806	1.673	0.14	0.168	0.312	0.207
0	24L	tibia	37	rec0545	0.825	1.676	0.144	0.169	0.327	0.216
0	24L	tibia	37	rec0546	0.828	1.681	0.141	0.168	0.327	0.216
0	24L	tibia	37	rec0566	0.785	1.702	0.137	0.173	0.312	0.204
0	24L	femur	37	rec0475	1.038	1.882	0.215	0.231	0.402	0.283
0	24L	femur	37	rec0476	1.045	1.886	0.213	0.232	0.404	0.276
0	24L	femur	37	rec0473	1.048	1.887	0.217	0.231	0.409	0.285
0	24L	femur	37	rec0472	1.051	1.888	0.217	0.233	0.414	0.288
0	24L	femur	37	rec0474	1.051	1.889	0.217	0.23	0.396	0.281
0	24L	femur	37	rec0483	1.054	1.889	0.212	0.234	0.389	0.274
0	24L	femur	37	rec0488	1.053	1.889	0.215	0.24	0.409	0.29
0	24L	femur	37	rec0495	1.059	1.889	0.215	0.235	0.409	0.289
0	24L	femur	37	rec0471	1.051	1.89	0.216	0.236	0.414	0.288
0	24L	femur	37	rec0482	1.051	1.89	0.213	0.235	0.382	0.279
0	24L	femur	37	rec0492	1.053	1.891	0.213	0.239	0.427	0.293
0	24L	femur	37	rec0477	1.044	1.892	0.214	0.233	0.404	0.288
0	24L	femur	37	rec0484	1.051	1.892	0.212	0.234	0.402	0.289
0	24L	femur	37	rec0503	1.065	1.892	0.216	0.237	0.409	0.295
0	24L	femur	37	rec0481	1.053	1.893	0.216	0.235	0.409	0.29
0	24L	femur	37	rec0489	1.064	1.893	0.213	0.237	0.396	0.284
0	24L	femur	37	rec0490	1.06	1.894	0.214	0.237	0.409	0.29
0	24L	femur	37	rec0493	1.055	1.894	0.213	0.237	0.414	0.29
0	24L	femur	37	rec0494	1.059	1.894	0.213	0.238	0.409	0.292
0	24L	femur	37	rec0496	1.065	1.895	0.216	0.234	0.409	0.285
0	24L	femur	37	rec0478	1.054	1.896	0.214	0.234	0.404	0.287
0	24L	femur	37	rec0480	1.06	1.896	0.216	0.234	0.409	0.289
0	24L	femur	37	rec0485	1.054	1.896	0.213	0.235	0.409	0.29
0	24L	femur	37	rec0491	1.061	1.896	0.213	0.238	0.417	0.293
0	24L	femur	37	rec0500	1.069	1.896	0.215	0.239	0.394	0.291
0	24L	femur	37	rec0502	1.073	1.896	0.216	0.238	0.409	0.297
0	24L	femur	37	rec0504	1.073	1.896	0.215	0.236	0.402	0.293
0	24L	femur	37	rec0470	1.053	1.897	0.218	0.238	0.409	0.289
0	24L	femur	37	rec0501	1.07	1.897	0.215	0.238	0.396	0.292
0	24L	femur	37	rec0506	1.076	1.897	0.217	0.237	0.409	0.296
0	24L	femur	37	rec0507	1.078	1.897	0.216	0.238	0.402	0.294
0	24L	femur	37	rec0479	1.056	1.898	0.215	0.234	0.409	0.289
0	24L	femur	37	rec0505	1.076	1.898	0.216	0.237	0.402	0.293
0	24L	femur	37	rec0487	1.064	1.899	0.214	0.239	0.409	0.287
0	24L	femur	37	rec0497	1.075	1.899	0.216	0.236	0.394	0.287
0	24L	femur	37	rec0498	1.075	1.9	0.216	0.238	0.389	0.288
0	24L	femur	37	rec0486	1.068	1.901	0.213	0.238	0.409	0.29
0	24L	femur	37	rec0499	1.078	1.901	0.216	0.239	0.389	0.289
0	24L	femur	37	rec0469	1.067	1.903	0.218	0.239	0.417	0.294
0	24L	femur	37	rec0508	1.089	1.903	0.217	0.238	0.404	0.295
0	24L	femur	37	rec0510	1.089	1.905	0.217	0.242	0.409	0.301
0	24L	femur	37	rec0467	1.069	1.906
0	24L	femur	37	rec0468	1.072	1.906	0.218	0.239	0.417	0.299
0	24L	femur	37	rec0509	1.094	1.906	0.218	0.24	0.409	0.299
0	24L	femur	37	rec0517	1.09	1.906	0.214	0.247	0.394	0.295
0	24L	femur	37	rec0511	1.096	1.908	0.216	0.242	0.409	0.299
0	24L	femur	37	rec0512	1.095	1.908	0.216	0.244	0.409	0.298
0	24L	femur	37	rec0515	1.091	1.909	0.216	0.247	0.404	0.302
0	24L	femur	37	rec0516	1.091	1.909	0.214	0.247	0.396	0.3
0	24L	femur	37	rec0518	1.098	1.91	0.215	0.247	0.389	0.297
0	24L	femur	37	rec0513	1.099	1.912	0.216	0.244	0.404	0.303
0	24L	femur	37	rec0514	1.095	1.912	0.216	0.244	0.409	0.304
0	24L	femur	37	rec0519	1.101	1.914	0.216	0.249	0.394	0.297
0	24L	femur	37	rec0523	1.1	1.918	0.218	0.25	0.409	0.296
0	24L	femur	37	rec0520	1.11	1.919	0.215	0.249	0.396	0.298
0	24L	femur	37	rec0521	1.111	1.92	0.218	0.25	0.409	0.3
0	24L	femur	37	rec0522	1.103	1.92	0.219	0.249	0.409	0.297
0	24L	femur	37	rec0524	1.095	1.921	0.218	0.249	0.409	0.298
0	24L	femur	37	rec0525	1.093	1.922	0.219	0.248	0.396	0.296
0	24L	femur	37	rec0526	1.087	1.923	0.22	0.247	0.396	0.295
0	24L	femur	37	rec0527	1.09	1.923	0.22	0.247	0.396	0.29
0	24L	femur	37	rec0528	1.095	1.927	0.22	0.247	0.402	0.291
0	24L	femur	37	rec0529	1.094	1.929	0.22	0.248	0.409	0.29
0	24L	femur	37	rec0531	1.094	1.936	0.222	0.249	0.404	0.291
0	24L	femur	37	rec0530	1.104	1.938	0.22	0.248	0.409	0.291
0	24L	femur	37	rec0534	1.077	1.939	0.221	0.25	0.396	0.289
0	24L	femur	37	rec0532	1.097	1.94	0.22	0.249	0.396	0.29
0	24L	femur	37	rec0533	1.088	1.94	0.221	0.249	0.396	0.292
0	24L	femur	37	rec0535	1.072	1.941	0.22	0.25	0.382	0.286
0	24L	femur	37	rec0536	1.072	1.944	0.22	0.248	0.389	0.283
0	24L	femur	37	rec0537	1.067	1.946	0.221	0.247	0.389	0.284
0	24L	femur	37	rec0538	1.066	1.95	0.221	0.245	0.389	0.276
0	24L	femur	37	rec0539	1.062	1.953	0.222	0.245	0.377	0.274
0	24L	femur	37	rec0540	1.062	1.958	0.222	0.245	0.377	0.276
0	24L	femur	37	rec0541	1.064	1.962	0.223	0.245	0.366	0.274
0	24L	femur	37	rec0542	1.066	1.963	0.223	0.244	0.377	0.274
0	24L	femur	37	rec0543	1.066	1.965	0.223	0.245	0.377	0.276
0	24L	femur	37	rec0544	1.061	1.965	0.223	0.246	0.362	0.273
0	24L	femur	37	rec0553	1.081	1.97	0.23	0.251	0.347	0.264
0	24L	femur	37	rec0545	1.07	1.973	0.222	0.246	0.36	0.272
0	24L	femur	37	rec0554	1.081	1.974	0.231	0.251	0.347	0.258
0	24L	femur	37	rec0548	1.08	1.975	0.226	0.248	0.36	0.27
0	24L	femur	37	rec0555	1.076	1.975	0.231	0.25	0.36	0.256
0	24L	femur	37	rec0546	1.075	1.976	0.224	0.248	0.36	0.272
0	24L	femur	37	rec0547	1.085	1.977	0.225	0.249	0.345	0.27
0	24L	femur	37	rec0556	1.069	1.979	0.23	0.249	0.337	0.25
0	24L	femur	37	rec0558	1.046	1.98	0.228	0.249	0.345	0.255
0	24L	femur	37	rec0549	1.077	1.981	0.225	0.247	0.345	0.261
0	24L	femur	37	rec0557	1.062	1.981	0.23	0.25	0.337	0.254
0	24L	femur	37	rec0550	1.077	1.982	0.225	0.247	0.337	0.256
0	24L	femur	37	rec0560	1.044	1.982	0.226	0.249	0.362	0.257
0	24L	femur	37	rec0559	1.047	1.983	0.227	0.248	0.362	0.254
0	24L	femur	37	rec0551	1.085	1.986	0.227	0.249	0.337	0.261
0	24L	femur	37	rec0552	1.084	1.987	0.23	0.25	0.347	0.264
0	24L	femur	37	rec0561	1.066	1.997	0.225	0.25	0.337	0.253
0	24L	femur	37	rec0562	1.067	1.998	0.23	0.252	0.36	0.254
0	24L	femur	37	rec0563	1.061	2.003	0.231	0.252	0.36	0.249
0	24L	femur	37	rec0566	1.033	2.007	0.229	0.255	0.36	0.249
0	24L	femur	37	rec0564	1.054	2.008	0.231	0.252	0.36	0.251
0	24L	femur	37	rec0565	1.049	2.011	0.23	0.256	0.36	0.247
0	24L	tibia	37	rec0479			0.139	0.161	0.285	0.222
0	24L	tibia	37	rec0491			0.147	0.168	0.292	0.223
0	24L	tibia	37	rec0493			0.15	0.169	0.292	0.225
0	24L	tibia	37	rec0494			0.15	0.169	0.292	0.232
0	24L	tibia	37	rec0504			0.147	0.169	0.278	0.221
0	24L	tibia	37	rec0505			0.145	0.169	0.278	0.217
0	24L	tibia	37	rec0506			0.144	0.169	0.278	0.213
0	24L	tibia	37	rec0507			0.144	0.17	0.266	0.214
0	24L	tibia	37	rec0508			0.145	0.171	0.263	0.215
0	24L	tibia	37	rec0509			0.144	0.173	0.278	0.214
0	24L	tibia	37	rec0514			0.145	0.171	0.278	0.212
0	24L	tibia	37	rec0515			0.142	0.17	0.266	0.211
0	24L	tibia	37	rec0517			0.143	0.171	0.278	0.217
0	24L	tibia	37	rec0518			0.143	0.172	0.266	0.212
0	24L	tibia	37	rec0521			0.142	0.172	0.31	0.217
0	24L	tibia	37	rec0522			0.143	0.171	0.31	0.218
0	24L	tibia	37	rec0523			0.143	0.17	0.31	0.22
0	24L	tibia	37	rec0524			0.143	0.169	0.258	0.211
0	24L	tibia	37	rec0525			0.142	0.169	0.294	0.218
0	24L	tibia	37	rec0526			0.14	0.17	0.292	0.222
0	24L	tibia	37	rec0527			0.137	0.17	0.292	0.222
0	24L	tibia	37	rec0528			0.137	0.172	0.278	0.217
0	24L	tibia	37	rec0530			0.142	0.172	0.292	0.225
0	24L	tibia	37	rec0531			0.144	0.173	0.285	0.226
0	24L	tibia	37	rec0532			0.143	0.174	0.285	0.222
0	24L	tibia	37	rec0533			0.142	0.173	0.285	0.214
0	24L	tibia	37	rec0534			0.14	0.173	0.292	0.217
0	24L	tibia	37	rec0536			0.139	0.173	0.292	0.214
0	24L	tibia	37	rec0537			0.139	0.171	0.294	0.217
0	24L	tibia	37	rec0538			0.139	0.172	0.301	0.217
0	24L	tibia	37	rec0539			0.139	0.171	0.327	0.214
0	24L	tibia	37	rec0540			0.141	0.171	0.329	0.208
0	24L	tibia	37	rec0541			0.14	0.169	0.329	0.207
0	24L	tibia	37	rec0542			0.143	0.17	0.329	0.211
0	24L	tibia	37	rec0543			0.143	0.17	0.312	0.214
0	24L	tibia	37	rec0550			0.137	0.166	0.292	0.203
0	24L	tibia	37	rec0551			0.137	0.167	0.292	0.202
0	24L	tibia	37	rec0553			0.139	0.17	0.292	0.206
0	24L	tibia	37	rec0554			0.138	0.169	0.292	0.204
0	24L	tibia	37	rec0555			0.139	0.17	0.312	0.21
0	24L	tibia	37	rec0556			0.137	0.171	0.327	0.211
0	24L	tibia	37	rec0557			0.137	0.169	0.312	0.206
0	24L	tibia	37	rec0558			0.138	0.168	0.312	0.202
0	24L	tibia	37	rec0559			0.141	0.168	0.329	0.207
0	24L	tibia	37	rec0560			0.14	0.168	0.314	0.201
0	24L	tibia	37	rec0561			0.139	0.167	0.314	0.198
0	24L	tibia	37	rec0562			0.139	0.167	0.294	0.198
0	24L	tibia	37	rec0563			0.141	0.169	0.294	0.197
0	24L	tibia	37	rec0564			0.141	0.172	0.294	0.205
0	24L	tibia	37	rec0565			0.139	0.171	0.314	0.208
0	24L	tibia	37	rec0566			0.139	0.175	0.312	0.204
0	24L	femur	37	rec0566			0.229	0.254	0.337	0.244
0	24L	tibia	38	rec0467	1.006	2.11
0	24L	tibia	38	rec0468	1.006	2.11	0.233	0.27	0.335	0.231
0	24L	tibia	38	rec0469	1.003	2.11	0.235	0.272	0.335	0.237
0	24L	tibia	38	rec0470	1.007	2.116	0.238	0.271	0.335	0.239
0	24L	tibia	38	rec0471	1.002	2.117	0.24	0.271	0.325	0.236
0	24L	tibia	38	rec0480	0.995	2.118	0.245	0.27	0.311	0.237
0	24L	tibia	38	rec0472	1.001	2.12	0.241	0.27	0.313	0.233
0	24L	tibia	38	rec0473	1.003	2.12	0.242	0.27	0.313	0.233
0	24L	tibia	38	rec0481	0.996	2.12	0.244	0.268	0.311	0.235
0	24L	tibia	38	rec0479	1.016	2.125	0.246	0.272	0.309	0.236
0	24L	tibia	38	rec0482	1	2.127	0.244	0.268	0.311	0.234
0	24L	tibia	38	rec0474	1.007	2.13	0.241	0.271	0.311	0.228
0	24L	tibia	38	rec0484	1.011	2.131	0.247	0.268	0.313	0.234
0	24L	tibia	38	rec0483	1.018	2.133	0.246	0.268	0.313	0.235
0	24L	tibia	38	rec0486	1.007	2.133	0.249	0.27	0.325	0.24
0	24L	tibia	38	rec0478	1.034	2.134	0.246	0.274	0.309	0.229
0	24L	tibia	38	rec0485	1.015	2.136	0.247	0.269	0.325	0.236
0	24L	tibia	38	rec0488	1.004	2.136	0.248	0.269	0.313	0.243
0	24L	tibia	38	rec0475	1.019	2.137	0.241	0.272	0.311	0.226
0	24L	tibia	38	rec0487	1.012	2.14	0.247	0.267	0.313	0.239
0	24L	tibia	38	rec0477	1.036	2.143	0.248	0.274	0.309	0.228
0	24L	tibia	38	rec0489	1.005	2.144	0.251	0.267	0.325	0.244
0	24L	tibia	38	rec0476	1.028	2.145	0.245	0.272	0.313	0.225
0	24L	tibia	38	rec0499	1.004	2.145	0.247	0.272	0.311	0.233
0	24L	tibia	38	rec0498	1.01	2.148	0.246	0.271	0.3	0.23
0	24L	tibia	38	rec0496	1.004	2.149	0.245	0.271	0.313	0.235
0	24L	tibia	38	rec0497	1.007	2.149	0.244	0.271	0.309	0.231
0	24L	tibia	38	rec0495	1.007	2.152	0.248	0.269	0.313	0.233
0	24L	tibia	38	rec0490	1.024	2.154	0.251	0.265	0.325	0.245
0	24L	tibia	38	rec0494	1.005	2.154	0.251	0.267	0.313	0.235
0	24L	tibia	38	rec0500	1.016	2.154	0.246	0.272	0.311	0.238
0	24L	tibia	38	rec0503	1.016	2.156	0.248	0.273	0.325	0.235
0	24L	tibia	38	rec0493	1.013	2.157	0.254	0.268	0.327	0.236
0	24L	tibia	38	rec0501	1.016	2.157	0.248	0.273	0.313	0.237
0	24L	tibia	38	rec0491	1.027	2.159	0.254	0.269	0.325	0.241
0	24L	tibia	38	rec0492	1.021	2.16	0.256	0.268	0.335	0.241
0	24L	tibia	38	rec0502	1.019	2.16	0.249	0.272	0.325	0.239
0	24L	tibia	38	rec0504	1.023	2.165	0.247	0.274	0.325	0.237
0	24L	tibia	38	rec0508	1.035	2.169	0.251	0.276	0.325	0.236
0	24L	tibia	38	rec0507	1.039	2.173	0.252	0.277	0.335	0.239
0	24L	tibia	38	rec0509	1.044	2.175	0.253	0.276	0.325	0.235
0	24L	tibia	38	rec0511	1.049	2.175	0.254	0.278	0.325	0.236
0	24L	tibia	38	rec0512	1.045	2.175	0.251	0.28	0.327	0.236
0	24L	tibia	38	rec0526	1.001	2.175	0.251	0.288	0.311	0.236
0	24L	tibia	38	rec0525	1.013	2.178	0.254	0.291	0.325	0.242
0	24L	tibia	38	rec0505	1.042	2.179	0.247	0.275	0.313	0.234
0	24L	tibia	38	rec0506	1.043	2.179	0.25	0.276	0.325	0.234
0	24L	tibia	38	rec0513	1.05	2.18	0.25	0.281	0.335	0.234
0	24L	tibia	38	rec0510	1.054	2.181	0.255	0.277	0.325	0.234
0	24L	tibia	38	rec0528	1.011	2.182	0.252	0.286	0.311	0.238
0	24L	tibia	38	rec0514	1.052	2.184	0.252	0.282	0.335	0.232
0	24L	tibia	38	rec0521	1.026	2.189	0.254	0.288	0.327	0.237
0	24L	tibia	38	rec0529	1.02	2.19	0.253	0.287	0.325	0.241
0	24L	tibia	38	rec0518	1.047	2.191	0.25	0.283	0.327	0.236
0	24L	tibia	38	rec0531	1.024	2.191	0.256	0.29	0.325	0.242
0	24L	tibia	38	rec0516	1.052	2.193	0.251	0.282	0.327	0.231
0	24L	tibia	38	rec0517	1.05	2.193	0.254	0.284	0.327	0.229
0	24L	tibia	38	rec0530	1.027	2.193	0.256	0.29	0.327	0.242
0	24L	tibia	38	rec0520	1.04	2.195	0.252	0.285	0.327	0.238
0	24L	tibia	38	rec0522	1.039	2.195	0.252	0.288	0.325	0.238
0	24L	tibia	38	rec0519	1.046	2.196	0.252	0.284	0.327	0.24
0	24L	tibia	38	rec0524	1.037	2.197	0.254	0.291	0.325	0.238
0	24L	tibia	38	rec0515	1.059	2.198	0.251	0.281	0.329	0.231
0	24L	tibia	38	rec0532	1.043	2.199	0.256	0.291	0.327	0.241
0	24L	tibia	38	rec0523	1.043	2.2	0.253	0.291	0.311	0.235
0	24L	tibia	38	rec0533	1.045	2.201	0.258	0.294	0.327	0.244
0	24L	tibia	38	rec0534	1.043	2.201	0.257	0.293	0.309	0.242
0	24L	tibia	38	rec0535	1.051	2.207	0.258	0.292	0.309	0.242
0	24L	tibia	38	rec0536	1.056	2.213	0.262	0.293	0.3	0.24
0	24L	tibia	38	rec0541	1.049	2.217	0.264	0.292	0.309	0.242
0	24L	tibia	38	rec0542	1.052	2.218	0.261	0.292	0.3	0.235
0	24L	tibia	38	rec0537	1.059	2.219	0.263	0.293	0.311	0.241
0	24L	tibia	38	rec0545	1.04	2.219	0.266	0.293	0.291	0.232
0	24L	tibia	38	rec0539	1.057	2.221	0.265	0.293	0.3	0.242
0	24L	tibia	38	rec0544	1.048	2.221	0.265	0.292	0.291	0.233
0	24L	tibia	38	rec0538	1.059	2.222	0.264	0.293	0.293	0.238
0	24L	tibia	38	rec0543	1.052	2.222	0.264	0.293	0.293	0.238
0	24L	tibia	38	rec0540	1.058	2.223	0.263	0.292	0.309	0.243
0	24L	tibia	38	rec0546	1.063	2.232	0.266	0.294	0.284	0.228
0	24L	tibia	38	rec0549	1.052	2.235	0.27	0.302	0.309	0.232
0	24L	tibia	38	rec0554	1.036	2.241	0.271	0.304	0.291	0.23
0	24L	tibia	38	rec0550	1.052	2.243	0.269	0.302	0.293	0.231
0	24L	tibia	38	rec0552	1.052	2.244	0.27	0.307	0.291	0.229
0	24L	tibia	38	rec0553	1.043	2.244	0.271	0.306	0.293	0.228
0	24L	tibia	38	rec0555	1.041	2.245	0.274	0.305	0.293	0.231
0	24L	tibia	38	rec0547	1.081	2.249	0.268	0.297	0.293	0.233
0	24L	tibia	38	rec0551	1.069	2.249	0.268	0.305	0.291	0.228
0	24L	tibia	38	rec0556	1.043	2.249	0.274	0.306	0.293	0.233
0	24L	tibia	38	rec0548	1.078	2.252	0.272	0.301	0.309	0.232
0	24L	tibia	38	rec0557	1.058	2.254	0.274	0.307	0.3	0.234
0	24L	tibia	38	rec0558	1.067	2.259	0.277	0.308	0.309	0.235
0	24L	tibia	38	rec0559	1.073	2.268	0.277	0.31	0.309	0.238
0	24L	tibia	38	rec0560	1.078	2.274	0.281	0.31	0.293	0.237
0	24L	tibia	38	rec0563	1.081	2.281	0.287	0.312	0.309	0.243
0	24L	tibia	38	rec0561	1.089	2.283	0.284	0.31	0.309	0.239
0	24L	tibia	38	rec0562	1.091	2.285	0.285	0.311	0.309	0.244
0	24L	tibia	38	rec0564	1.09	2.286	0.284	0.31	0.309	0.242
0	24L	tibia	38	rec0566	1.09	2.288	0.286	0.308	0.293	0.232
0	24L	tibia	38	rec0565	1.091	2.289	0.287	0.309	0.309	0.239
0	24L	tibia	38	rec0527			0.251	0.286	0.311	0.235
0	24L	tibia	38	rec0566			0.29	0.31	0.311	0.238
0	24L	tibia	40	rec0471	1.703	2.443	0.378	0.49	0.553	0.371
0	24L	tibia	40	rec0470	1.717	2.448	0.378	0.493	0.556	0.377
0	24L	tibia	40	rec0472	1.722	2.449	0.378	0.486	0.527	0.366
0	24L	tibia	40	rec0474	1.739	2.451	0.38	0.487	0.548	0.37
0	24L	tibia	40	rec0467	1.71	2.453
0	24L	tibia	40	rec0473	1.743	2.453	0.376	0.486	0.548	0.371
0	24L	tibia	40	rec0468	1.732	2.455	0.413	0.483	0.523	0.363
0	24L	tibia	40	rec0469	1.728	2.456	0.376	0.492	0.572	0.38
0	24L	tibia	40	rec0476	1.746	2.457	0.385	0.491	0.558	0.377
0	24L	tibia	40	rec0477	1.741	2.459	0.382	0.495	0.558	0.381
0	24L	tibia	40	rec0475	1.743	2.46	0.383	0.488	0.543	0.367
0	24L	tibia	40	rec0503	1.744	2.463	0.405	0.496	0.519	0.371
0	24L	tibia	40	rec0505	1.765	2.463	0.408	0.498	0.543	0.38
0	24L	tibia	40	rec0499	1.745	2.464	0.408	0.492	0.48	0.357
0	24L	tibia	40	rec0500	1.747	2.464	0.404	0.489	0.476	0.348
0	24L	tibia	40	rec0502	1.748	2.464	0.402	0.494	0.509	0.367
0	24L	tibia	40	rec0482	1.758	2.465	0.388	0.501	0.559	0.363
0	24L	tibia	40	rec0504	1.756	2.467	0.406	0.497	0.532	0.364
0	24L	tibia	40	rec0478	1.759	2.469	0.383	0.496	0.558	0.385
0	24L	tibia	40	rec0498	1.76	2.469	0.412	0.496	0.49	0.355
0	24L	tibia	40	rec0501	1.756	2.469	0.401	0.491	0.509	0.354
0	24L	tibia	40	rec0486	1.748	2.47	0.396	0.495	0.517	0.355
0	24L	tibia	40	rec0481	1.778	2.471	0.388	0.501	0.559	0.377
0	24L	tibia	40	rec0506	1.795	2.471	0.408	0.497	0.543	0.364
0	24L	tibia	40	rec0507	1.797	2.471	0.408	0.496	0.548	0.367
0	24L	femur	40	rec0479	1.715	2.472	0.39	0.449	0.629	0.43
0	24L	tibia	40	rec0487	1.749	2.472	0.401	0.496	0.511	0.352
0	24L	tibia	40	rec0479	1.774	2.474	0.385	0.496	0.558	0.376
0	24L	tibia	40	rec0480	1.776	2.474	0.387	0.5	0.568	0.384
0	24L	tibia	40	rec0485	1.757	2.475	0.392	0.496	0.543	0.366
0	24L	tibia	40	rec0483	1.759	2.476	0.39	0.497	0.548	0.363
0	24L	tibia	40	rec0484	1.754	2.476	0.387	0.496	0.527	0.359
0	24L	femur	40	rec0480	1.725	2.477	0.387	0.449	0.606	0.427
0	24L	femur	40	rec0478	1.731	2.478	0.391	0.452	0.659	0.438
0	24L	tibia	40	rec0488	1.773	2.48	0.396	0.491	0.497	0.346
0	24L	tibia	40	rec0508	1.816	2.481	0.406	0.498	0.572	0.374
0	24L	femur	40	rec0542	1.609	2.481	0.406	0.448	0.591	0.409
0	24L	tibia	40	rec0497	1.789	2.482	0.413	0.499	0.511	0.364
0	24L	tibia	40	rec0509	1.816	2.483	0.407	0.495	0.584	0.371
0	24L	femur	40	rec0481	1.75	2.484	0.386	0.447	0.648	0.448
0	24L	femur	40	rec0543	1.616	2.484	0.403	0.443	0.59	0.409
0	24L	tibia	40	rec0510	1.812	2.485	0.411	0.493	0.578	0.378
0	24L	tibia	40	rec0489	1.782	2.486	0.394	0.495	0.497	0.341
0	24L	tibia	40	rec0490	1.771	2.486	0.396	0.499	0.487	0.334
0	24L	femur	40	rec0486	1.77	2.488	0.392	0.448	0.66	0.456
0	24L	tibia	40	rec0511	1.804	2.488	0.413	0.493	0.549	0.383
0	24L	tibia	40	rec0493	1.787	2.489	0.408	0.498	0.49	0.341
0	24L	femur	40	rec0485	1.779	2.49	0.395	0.451	0.659	0.457
0	24L	tibia	40	rec0517	1.743	2.49	0.415	0.488	0.543	0.366
0	24L	femur	40	rec0477	1.759	2.491	0.393	0.454	0.66	0.436
0	24L	femur	40	rec0496	1.736	2.491	0.391	0.45	0.623	0.453
0	24L	tibia	40	rec0491	1.774	2.492	0.401	0.498	0.507	0.352
0	24L	tibia	40	rec0512	1.788	2.493	0.416	0.491	0.539	0.386
0	24L	tibia	40	rec0516	1.764	2.494	0.416	0.489	0.567	0.388
0	24L	femur	40	rec0487	1.782	2.495	0.391	0.447	0.651	0.45
0	24L	femur	40	rec0488	1.771	2.495	0.391	0.448	0.654	0.455
0	24L	femur	40	rec0493	1.758	2.495	0.396	0.446	0.647	0.462
0	24L	tibia	40	rec0494	1.806	2.495	0.411	0.5	0.523	0.369
0	24L	tibia	40	rec0496	1.813	2.495	0.411	0.497	0.513	0.366
0	24L	tibia	40	rec0538	1.637	2.495	0.394	0.474	0.475	0.329
0	24L	femur	40	rec0491	1.776	2.496	0.397	0.446	0.699	0.485
0	24L	tibia	40	rec0495	1.815	2.496	0.41	0.497	0.513	0.372
0	24L	femur	40	rec0497	1.744	2.496	0.388	0.448	0.621	0.443
0	24L	tibia	40	rec0492	1.793	2.497	0.404	0.497	0.491	0.35
0	24L	tibia	40	rec0515	1.774	2.497	0.418	0.489	0.567	0.388
0	24L	tibia	40	rec0539	1.643	2.498	0.391	0.477	0.487	0.327
0	24L	tibia	40	rec0536	1.648	2.499	0.399	0.479	0.476	0.342
0	24L	femur	40	rec0544	1.623	2.499	0.399	0.439	0.596	0.412
0	24L	femur	40	rec0476	1.764	2.5	0.394	0.456	0.639	0.446
0	24L	femur	40	rec0490	1.785	2.5	0.396	0.447	0.668	0.472
0	24L	tibia	40	rec0513	1.787	2.5	0.417	0.489	0.527	0.385
0	24L	femur	40	rec0518	1.772	2.5	0.404	0.455	0.695	0.463
0	24L	tibia	40	rec0537	1.649	2.5	0.394	0.478	0.476	0.332
0	24L	femur	40	rec0541	1.636	2.5	0.407	0.451	0.591	0.409
0	24L	femur	40	rec0489	1.786	2.501	0.394	0.446	0.663	0.45
0	24L	femur	40	rec0492	1.782	2.501	0.398	0.445	0.668	0.465
0	24L	femur	40	rec0495	1.746	2.501	0.394	0.45	0.609	0.427
0	24L	femur	40	rec0517	1.777	2.501	0.402	0.454	0.699	0.473
0	24L	tibia	40	rec0529	1.707	2.501	0.41	0.487	0.539	0.35
0	24L	tibia	40	rec0535	1.661	2.501	0.405	0.48	0.475	0.344
0	24L	femur	40	rec0546	1.626	2.501	0.404	0.442	0.508	0.382
0	24L	femur	40	rec0482	1.786	2.502	0.39	0.45	0.66	0.441
0	24L	femur	40	rec0498	1.757	2.503	0.392	0.444	0.622	0.439
0	24L	tibia	40	rec0514	1.784	2.503	0.418	0.488	0.553	0.382
0	24L	tibia	40	rec0520	1.75	2.503	0.417	0.486	0.523	0.363
0	24L	femur	40	rec0524	1.74	2.503	0.412	0.462	0.639	0.458
0	24L	tibia	40	rec0531	1.704	2.503	0.404	0.479	0.476	0.353
0	24L	femur	40	rec0475	1.756	2.504	0.396	0.457	0.639	0.453
0	24L	femur	40	rec0483	1.796	2.504	0.394	0.451	0.629	0.447
0	24L	femur	40	rec0494	1.755	2.504	0.393	0.448	0.626	0.451
0	24L	femur	40	rec0516	1.786	2.504	0.406	0.454	0.707	0.498
0	24L	tibia	40	rec0530	1.702	2.505	0.409	0.484	0.519	0.365
0	24L	femur	40	rec0474	1.75	2.506	0.401	0.458	0.622	0.44
0	24L	femur	40	rec0484	1.803	2.506	0.398	0.452	0.639	0.454
0	24L	femur	40	rec0504	1.772	2.506	0.4	0.452	0.707	0.465
0	24L	tibia	40	rec0518	1.769	2.507	0.413	0.486	0.519	0.366
0	24L	tibia	40	rec0521	1.749	2.507	0.418	0.485	0.523	0.363
0	24L	femur	40	rec0529	1.696	2.507	0.416	0.455	0.591	0.411
0	24L	femur	40	rec0532	1.669	2.507	0.412	0.455	0.603	0.415
0	24L	femur	40	rec0534	1.66	2.507	0.41	0.453	0.585	0.418
0	24L	femur	40	rec0545	1.629	2.507	0.403	0.442	0.596	0.407
0	24L	femur	40	rec0515	1.786	2.508	0.409	0.456	0.69	0.495
0	24L	tibia	40	rec0519	1.755	2.508	0.413	0.483	0.523	0.363
0	24L	femur	40	rec0528	1.704	2.508	0.416	0.461	0.59	0.416
0	24L	femur	40	rec0547	1.626	2.508	0.403	0.441	0.596	0.407
0	24L	femur	40	rec0549	1.628	2.508	0.407	0.439	0.571	0.403
0	24L	femur	40	rec0531	1.679	2.509	0.414	0.455	0.591	0.421
0	24L	femur	40	rec0550	1.628	2.509	0.406	0.436	0.569	0.4
0	24L	femur	40	rec0523	1.761	2.51	0.413	0.463	0.632	0.458
0	24L	femur	40	rec0525	1.728	2.51	0.407	0.459	0.568	0.408
0	24L	tibia	40	rec0541	1.633	2.51	0.387	0.474	0.491	0.328
0	24L	femur	40	rec0501	1.777	2.511	0.399	0.448	0.623	0.423
0	24L	femur	40	rec0503	1.776	2.511	0.401	0.452	0.625	0.441
0	24L	femur	40	rec0530	1.692	2.511	0.417	0.452	0.591	0.423
0	24L	femur	40	rec0510	1.772	2.512	0.408	0.458	0.704	0.498
0	24L	femur	40	rec0533	1.674	2.512	0.408	0.452	0.587	0.423
0	24L	femur	40	rec0535	1.664	2.512	0.409	0.455	0.573	0.406
0	24L	tibia	40	rec0540	1.652	2.512	0.388	0.475	0.491	0.326
0	24L	femur	40	rec0540	1.655	2.512	0.41	0.457	0.591	0.42
0	24L	femur	40	rec0548	1.633	2.512	0.405	0.438	0.596	0.407
0	24L	femur	40	rec0499	1.767	2.513	0.394	0.445	0.626	0.424
0	24L	tibia	40	rec0526	1.736	2.513	0.415	0.49	0.465	0.322
0	24L	tibia	40	rec0534	1.696	2.513	0.404	0.479	0.476	0.337
0	24L	femur	40	rec0536	1.666	2.513	0.41	0.456	0.578	0.413
0	24L	femur	40	rec0551	1.614	2.513	0.407	0.432	0.573	0.403
0	24L	tibia	40	rec0522	1.766	2.514	0.419	0.485	0.507	0.373
0	24L	femur	40	rec0527	1.718	2.514	0.415	0.464	0.578	0.404
0	24L	tibia	40	rec0532	1.715	2.514	0.403	0.477	0.462	0.342
0	24L	tibia	40	rec0528	1.729	2.515	0.41	0.485	0.543	0.34
0	24L	femur	40	rec0500	1.785	2.516	0.397	0.448	0.609	0.417
0	24L	femur	40	rec0502	1.782	2.517	0.399	0.449	0.623	0.437
0	24L	femur	40	rec0473	1.759	2.518	0.404	0.459	0.606	0.437
0	24L	femur	40	rec0513	1.791	2.518	0.414	0.455	0.722	0.509
0	24L	tibia	40	rec0525	1.736	2.518	0.417	0.491	0.543	0.355
0	24L	tibia	40	rec0533	1.711	2.518	0.402	0.477	0.476	0.338
0	24L	femur	40	rec0509	1.783	2.519	0.412	0.462	0.696	0.485
0	24L	femur	40	rec0514	1.794	2.519	0.412	0.454	0.71	0.498
0	24L	femur	40	rec0519	1.796	2.519	0.408	0.454	0.66	0.45
0	24L	tibia	40	rec0523	1.762	2.519	0.42	0.488	0.517	0.355
0	24L	tibia	40	rec0524	1.752	2.519	0.418	0.49	0.527	0.36
0	24L	femur	40	rec0526	1.724	2.519	0.41	0.463	0.609	0.425
0	24L	femur	40	rec0539	1.67	2.519	0.41	0.461	0.596	0.421
0	24L	tibia	40	rec0542	1.642	2.519	0.387	0.474	0.491	0.325
0	24L	femur	40	rec0512	1.789	2.522	0.414	0.455	0.707	0.503
0	24L	femur	40	rec0522	1.781	2.522	0.415	0.461	0.651	0.466
0	24L	femur	40	rec0537	1.677	2.522	0.411	0.458	0.59	0.42
0	24L	tibia	40	rec0545	1.634	2.522	0.389	0.475	0.517	0.337
0	24L	femur	40	rec0552	1.621	2.522	0.41	0.432	0.549	0.394
0	24L	femur	40	rec0511	1.794	2.523	0.408	0.455	0.729	0.506
0	24L	femur	40	rec0520	1.792	2.524	0.412	0.46	0.66	0.454
0	24L	tibia	40	rec0527	1.748	2.524	0.411	0.489	0.446	0.318
0	24L	tibia	40	rec0543	1.639	2.524	0.386	0.474	0.497	0.34
0	24L	tibia	40	rec0546	1.644	2.524	0.389	0.475	0.513	0.337
0	24L	femur	40	rec0505	1.801	2.526	0.402	0.453	0.699	0.476
0	24L	tibia	40	rec0544	1.637	2.526	0.387	0.475	0.44	0.307
0	24L	femur	40	rec0521	1.795	2.527	0.415	0.46	0.651	0.459
0	24L	femur	40	rec0538	1.677	2.527	0.411	0.459	0.59	0.42
0	24L	femur	40	rec0468	1.73	2.528	0.394	0.45	0.623	0.397
0	24L	tibia	40	rec0547	1.652	2.528	0.388	0.474	0.511	0.335
0	24L	tibia	40	rec0549	1.636	2.528	0.393	0.47	0.519	0.347
0	24L	femur	40	rec0555	1.615	2.528	0.418	0.434	0.54	0.392
0	24L	femur	40	rec0469	1.74	2.529	0.392	0.451	0.623	0.406
0	24L	tibia	40	rec0548	1.644	2.529	0.391	0.473	0.517	0.339
0	24L	femur	40	rec0472	1.771	2.534	0.409	0.461	0.623	0.434
0	24L	femur	40	rec0553	1.636	2.534	0.412	0.433	0.557	0.396
0	24L	femur	40	rec0507	1.807	2.535	0.415	0.461	0.71	0.482
0	24L	femur	40	rec0467	1.73	2.536
0	24L	femur	40	rec0508	1.801	2.536	0.413	0.462	0.71	0.477
0	24L	femur	40	rec0556	1.631	2.536	0.416	0.431	0.528	0.387
0	24L	femur	40	rec0506	1.811	2.538	0.41	0.456	0.704	0.482
0	24L	femur	40	rec0554	1.633	2.538	0.415	0.436	0.544	0.397
0	24L	femur	40	rec0470	1.767	2.542	0.395	0.455	0.632	0.424
0	24L	femur	40	rec0557	1.638	2.544	0.419	0.427	0.52	0.382
0	24L	femur	40	rec0471	1.775	2.546	0.403	0.458	0.632	0.423
0	24L	tibia	40	rec0551	1.662	2.551	0.393	0.471	0.497	0.336
0	24L	tibia	40	rec0550	1.665	2.553	0.392	0.469	0.517	0.346
0	24L	tibia	40	rec0552	1.667	2.557	0.393	0.473	0.497	0.337
0	24L	tibia	40	rec0553	1.664	2.559	0.398	0.475	0.491	0.343
0	24L	tibia	40	rec0554	1.663	2.562	0.401	0.47	0.446	0.33
0	24L	tibia	40	rec0560	1.631	2.564	0.406	0.459	0.462	0.322
0	24L	femur	40	rec0558	1.655	2.566	0.422	0.431	0.52	0.379
0	24L	femur	40	rec0561	1.647	2.568	0.421	0.444	0.571	0.39
0	24L	tibia	40	rec0555	1.673	2.57	0.404	0.467	0.465	0.335
0	24L	tibia	40	rec0557	1.671	2.571	0.406	0.468	0.452	0.32
0	24L	tibia	40	rec0559	1.664	2.571	0.406	0.459	0.462	0.313
0	24L	femur	40	rec0560	1.658	2.574	0.422	0.441	0.558	0.381
0	24L	tibia	40	rec0556	1.683	2.575	0.405	0.466	0.476	0.331
0	24L	tibia	40	rec0558	1.678	2.575	0.408	0.463	0.462	0.312
0	24L	tibia	40	rec0561	1.646	2.575	0.404	0.456	0.446	0.319
0	24L	femur	40	rec0562	1.655	2.575	0.417	0.443	0.549	0.383
0	24L	tibia	40	rec0563	1.642	2.576	0.401	0.451	0.446	0.31
0	24L	femur	40	rec0565	1.645	2.576	0.423	0.443	0.524	0.37
0	24L	femur	40	rec0559	1.665	2.577	0.423	0.44	0.528	0.381
0	24L	tibia	40	rec0562	1.651	2.578	0.401	0.454	0.446	0.311
0	24L	tibia	40	rec0564	1.635	2.578	0.402	0.453	0.458	0.316
0	24L	tibia	40	rec0566	1.635	2.581	0.405	0.451	0.44	0.305
0	24L	femur	40	rec0566	1.645	2.582	0.424	0.44	0.557	0.374
0	24L	femur	40	rec0563	1.664	2.583	0.419	0.445	0.52	0.377
0	24L	femur	40	rec0564	1.661	2.584	0.421	0.445	0.528	0.376
0	24L	tibia	40	rec0565	1.645	2.585	0.404	0.454	0.444	0.308
0	24L	tibia	40	rec0566			0.403	0.452	0.444	0.314
0	24L	tibia	40	rec0566			0.407	0.454	0.44	0.31
0	24L	femur	40	rec0566			0.423	0.441	0.517	0.361
0	24L	tibia	41	rec0467	1.198	2.112
0	24L	tibia	41	rec0469	1.198	2.112	0.273	0.301	0.364	0.281
0	24L	tibia	41	rec0468	1.198	2.114	0.271	0.302	0.364	0.281
0	24L	tibia	41	rec0470	1.202	2.115	0.274	0.302	0.358	0.286
0	24L	tibia	41	rec0471	1.192	2.116	0.275	0.301	0.343	0.278
0	24L	tibia	41	rec0548	1.159	2.122	0.275	0.298	0.325	0.261
0	24L	tibia	41	rec0473	1.194	2.124	0.277	0.304	0.343	0.283
0	24L	tibia	41	rec0474	1.188	2.124	0.276	0.303	0.343	0.279
0	24L	tibia	41	rec0515	1.179	2.124	0.278	0.313	0.335	0.284
0	24L	tibia	41	rec0530	1.192	2.124	0.274	0.303	0.335	0.276
0	24L	tibia	41	rec0543	1.174	2.124	0.273	0.301	0.325	0.274
0	24L	tibia	41	rec0472	1.196	2.125	0.274	0.302	0.335	0.274
0	24L	tibia	41	rec0475	1.186	2.125	0.275	0.302	0.335	0.28
0	24L	tibia	41	rec0529	1.195	2.125	0.274	0.305	0.343	0.278
0	24L	tibia	41	rec0555	1.155	2.125	0.276	0.295	0.313	0.262
0	24L	tibia	41	rec0534	1.2	2.126	0.274	0.305	0.335	0.273
0	24L	tibia	41	rec0542	1.175	2.126	0.274	0.302	0.309	0.27
0	24L	tibia	41	rec0528	1.196	2.127	0.275	0.303	0.311	0.267
0	24L	tibia	41	rec0553	1.16	2.127	0.275	0.294	0.325	0.258
0	24L	tibia	41	rec0524	1.182	2.128	0.274	0.305	0.325	0.277
0	24L	tibia	41	rec0554	1.16	2.128	0.275	0.294	0.325	0.26
0	24L	tibia	41	rec0476	1.186	2.129	0.276	0.302	0.358	0.283
0	24L	tibia	41	rec0523	1.178	2.129	0.275	0.306	0.327	0.278
0	24L	tibia	41	rec0556	1.155	2.129	0.277	0.295	0.313	0.268
0	24L	tibia	41	rec0516	1.19	2.13	0.277	0.308	0.327	0.282
0	24L	tibia	41	rec0531	1.198	2.13	0.274	0.302	0.313	0.268
0	24L	tibia	41	rec0535	1.206	2.13	0.272	0.304	0.343	0.272
0	24L	tibia	41	rec0539	1.195	2.13	0.276	0.303	0.309	0.269
0	24L	tibia	41	rec0541	1.192	2.13	0.276	0.303	0.311	0.266
0	24L	tibia	41	rec0520	1.18	2.131	0.275	0.309	0.345	0.28
0	24L	tibia	41	rec0532	1.198	2.131	0.274	0.306	0.335	0.273
0	24L	tibia	41	rec0533	1.203	2.131	0.275	0.304	0.327	0.271
0	24L	tibia	41	rec0544	1.18	2.131	0.273	0.299	0.325	0.268
0	24L	tibia	41	rec0545	1.181	2.131	0.275	0.299	0.311	0.261
0	24L	tibia	41	rec0478	1.194	2.132	0.279	0.304	0.374	0.28
0	24L	tibia	41	rec0485	1.199	2.132	0.281	0.308	0.387	0.289
0	24L	tibia	41	rec0512	1.192	2.132	0.28	0.313	0.335	0.281
0	24L	tibia	41	rec0517	1.197	2.132	0.275	0.31	0.343	0.28
0	24L	tibia	41	rec0537	1.203	2.132	0.275	0.306	0.327	0.279
0	24L	tibia	41	rec0538	1.196	2.132	0.274	0.304	0.335	0.274
0	24L	tibia	41	rec0561	1.144	2.132	0.281	0.292	0.313	0.264
0	24L	tibia	41	rec0511	1.192	2.133	0.282	0.315	0.345	0.287
0	24L	tibia	41	rec0546	1.181	2.133	0.274	0.3	0.311	0.264
0	24L	tibia	41	rec0560	1.153	2.133	0.281	0.295	0.311	0.264
0	24L	tibia	41	rec0479	1.197	2.134	0.279	0.304	0.38	0.282
0	24L	tibia	41	rec0514	1.196	2.134	0.278	0.314	0.335	0.284
0	24L	tibia	41	rec0559	1.16	2.134	0.281	0.296	0.325	0.264
0	24L	tibia	41	rec0477	1.195	2.135	0.276	0.303	0.358	0.282
0	24L	tibia	41	rec0480	1.204	2.135	0.282	0.306	0.371	0.289
0	24L	tibia	41	rec0486	1.197	2.136	0.279	0.307	0.392	0.292
0	24L	tibia	41	rec0518	1.193	2.136	0.275	0.311	0.343	0.284
0	24L	tibia	41	rec0522	1.184	2.136	0.275	0.306	0.313	0.273
0	24L	tibia	41	rec0547	1.18	2.136	0.275	0.299	0.327	0.264
0	24L	tibia	41	rec0513	1.196	2.137	0.28	0.313	0.343	0.28
0	24L	tibia	41	rec0519	1.19	2.137	0.276	0.311	0.345	0.282
0	24L	tibia	41	rec0521	1.188	2.137	0.274	0.307	0.345	0.278
0	24L	tibia	41	rec0525	1.194	2.137	0.275	0.304	0.325	0.278
0	24L	tibia	41	rec0558	1.168	2.137	0.279	0.295	0.311	0.267
0	24L	tibia	41	rec0484	1.207	2.138	0.282	0.307	0.392	0.285
0	24L	tibia	41	rec0536	1.216	2.138	0.273	0.304	0.335	0.276
0	24L	tibia	41	rec0540	1.203	2.138	0.276	0.302	0.309	0.265
0	24L	tibia	41	rec0483	1.204	2.139	0.283	0.308	0.387	0.275
0	24L	tibia	41	rec0510	1.207	2.139	0.284	0.317	0.343	0.283
0	24L	tibia	41	rec0562	1.149	2.14	0.281	0.289	0.311	0.257
0	24L	tibia	41	rec0488	1.196	2.142	0.28	0.311	0.38	0.289
0	24L	tibia	41	rec0487	1.204	2.143	0.278	0.308	0.38	0.291
0	24L	tibia	41	rec0509	1.214	2.143	0.287	0.32	0.343	0.291
0	24L	tibia	41	rec0482	1.216	2.145	0.284	0.308	0.387	0.286
0	24L	tibia	41	rec0481	1.215	2.146	0.285	0.306	0.38	0.291
0	24L	tibia	41	rec0508	1.224	2.149	0.287	0.323	0.335	0.29
0	24L	tibia	41	rec0491	1.209	2.151	0.286	0.313	0.345	0.283
0	24L	tibia	41	rec0490	1.21	2.152	0.283	0.314	0.371	0.287
0	24L	tibia	41	rec0489	1.213	2.154	0.279	0.31	0.365	0.286
0	24L	tibia	41	rec0507	1.233	2.156	0.288	0.323	0.343	0.29
0	24L	tibia	41	rec0492	1.213	2.158	0.286	0.312	0.358	0.284
0	24L	tibia	41	rec0506	1.239	2.158	0.289	0.324	0.325	0.287
0	24L	tibia	41	rec0566	1.137	2.158	0.28	0.289	0.335	0.257
0	24L	tibia	41	rec0501	1.225	2.16	0.287	0.319	0.364	0.285
0	24L	tibia	41	rec0493	1.218	2.162	0.288	0.314	0.358	0.286
0	24L	tibia	41	rec0502	1.231	2.162	0.289	0.318	0.364	0.285
0	24L	tibia	41	rec0505	1.251	2.164	0.29	0.324	0.343	0.289
0	24L	tibia	41	rec0500	1.228	2.165	0.288	0.321	0.36	0.289
0	24L	tibia	41	rec0503	1.241	2.166	0.29	0.32	0.345	0.286
0	24L	tibia	41	rec0494	1.231	2.167	0.289	0.316	0.358	0.292
0	24L	tibia	41	rec0495	1.23	2.167	0.29	0.319	0.358	0.292
0	24L	tibia	41	rec0497	1.226	2.167	0.289	0.323	0.36	0.291
0	24L	tibia	41	rec0504	1.245	2.167	0.29	0.322	0.358	0.29
0	24L	tibia	41	rec0498	1.228	2.169	0.288	0.321	0.345	0.289
0	24L	tibia	41	rec0499	1.23	2.169	0.288	0.321	0.36	0.289
0	24L	tibia	41	rec0496	1.234	2.171	0.288	0.321	0.345	0.29
0	24L	femur	41	rec0474	1.363	2.216	0.304	0.345	0.474	0.365
0	24L	femur	41	rec0475	1.36	2.216	0.302	0.341	0.479	0.364
0	24L	femur	41	rec0468	1.349	2.217	0.297	0.346	0.475	0.334
0	24L	femur	41	rec0469	1.354	2.218	0.299	0.344	0.474	0.336
0	24L	femur	41	rec0471	1.361	2.218	0.302	0.345	0.475	0.345
0	24L	femur	41	rec0476	1.362	2.218	0.304	0.339	0.496	0.366
0	24L	femur	41	rec0470	1.364	2.22	0.3	0.344	0.474	0.34
0	24L	femur	41	rec0473	1.37	2.221	0.304	0.344	0.486	0.359
0	24L	femur	41	rec0478	1.361	2.222	0.305	0.341	0.486	0.359
0	24L	femur	41	rec0491	1.375	2.222	0.303	0.343	0.486	0.365
0	24L	femur	41	rec0477	1.365	2.223	0.304	0.34	0.496	0.362
0	24L	femur	41	rec0487	1.366	2.223	0.306	0.343	0.49	0.364
0	24L	femur	41	rec0490	1.372	2.223	0.305	0.344	0.474	0.358
0	24L	femur	41	rec0472	1.368	2.224	0.304	0.344	0.479	0.355
0	24L	femur	41	rec0485	1.367	2.225	0.305	0.342	0.489	0.364
0	24L	femur	41	rec0479	1.366	2.226	0.303	0.342	0.489	0.362
0	24L	femur	41	rec0484	1.368	2.226	0.307	0.342	0.489	0.363
0	24L	femur	41	rec0480	1.365	2.228	0.304	0.344	0.506	0.367
0	24L	femur	41	rec0486	1.371	2.228	0.305	0.341	0.489	0.36
0	24L	femur	41	rec0483	1.371	2.229	0.306	0.342	0.479	0.362
0	24L	femur	41	rec0482	1.373	2.23	0.306	0.343	0.496	0.366
0	24L	femur	41	rec0488	1.378	2.23	0.303	0.342	0.475	0.358
0	24L	femur	41	rec0481	1.369	2.231	0.304	0.344	0.506	0.365
0	24L	femur	41	rec0489	1.38	2.231	0.304	0.344	0.489	0.36
0	24L	femur	41	rec0492	1.385	2.231	0.304	0.343	0.496	0.364
0	24L	femur	41	rec0500	1.392	2.233	0.303	0.353	0.522	0.37
0	24L	femur	41	rec0495	1.382	2.235	0.303	0.349	0.515	0.356
0	24L	femur	41	rec0497	1.389	2.235	0.303	0.35	0.518	0.362
0	24L	femur	41	rec0498	1.389	2.235	0.304	0.351	0.515	0.366
0	24L	femur	41	rec0499	1.39	2.235	0.303	0.352	0.522	0.367
0	24L	femur	41	rec0493	1.384	2.236	0.304	0.347	0.508	0.369
0	24L	femur	41	rec0496	1.385	2.236	0.303	0.35	0.522	0.359
0	24L	femur	41	rec0501	1.394	2.236	0.303	0.351	0.51	0.36
0	24L	femur	41	rec0503	1.394	2.236	0.307	0.351	0.515	0.363
0	24L	femur	41	rec0502	1.399	2.238	0.305	0.35	0.522	0.37
0	24L	femur	41	rec0504	1.395	2.238	0.307	0.351	0.511	0.375
0	24L	femur	41	rec0494	1.382	2.239	0.304	0.347	0.515	0.363
0	24L	femur	41	rec0505	1.403	2.243	0.306	0.353	0.51	0.373
0	24L	femur	41	rec0506	1.401	2.246	0.306	0.354	0.51	0.372
0	24L	femur	41	rec0512	1.395	2.253	0.31	0.354	0.522	0.376
0	24L	femur	41	rec0507	1.409	2.255	0.306	0.356	0.51	0.378
0	24L	femur	41	rec0508	1.405	2.255	0.307	0.356	0.511	0.379
0	24L	femur	41	rec0514	1.409	2.258	0.312	0.353	0.515	0.377
0	24L	femur	41	rec0513	1.406	2.259	0.31	0.352	0.515	0.378
0	24L	femur	41	rec0528	1.433	2.26	0.317	0.366	0.522	0.379
0	24L	femur	41	rec0509	1.408	2.261	0.309	0.357	0.518	0.376
0	24L	femur	41	rec0511	1.401	2.261	0.309	0.357	0.542	0.38
0	24L	femur	41	rec0527	1.434	2.261	0.318	0.368	0.518	0.378
0	24L	femur	41	rec0510	1.408	2.264	0.308	0.356	0.522	0.377
0	24L	femur	41	rec0515	1.421	2.266	0.312	0.354	0.515	0.378
0	24L	femur	41	rec0529	1.439	2.268	0.316	0.368	0.542	0.381
0	24L	femur	41	rec0526	1.442	2.269	0.32	0.371	0.518	0.377
0	24L	femur	41	rec0516	1.432	2.271	0.311	0.357	0.522	0.378
0	24L	femur	41	rec0517	1.438	2.272	0.314	0.358	0.522	0.381
0	24L	femur	41	rec0522	1.446	2.272	0.319	0.367	0.51	0.378
0	24L	femur	41	rec0520	1.451	2.273	0.318	0.365	0.515	0.381
0	24L	femur	41	rec0521	1.448	2.273	0.318	0.366	0.51	0.383
0	24L	femur	41	rec0525	1.451	2.276	0.323	0.372	0.518	0.385
0	24L	femur	41	rec0518	1.45	2.277	0.315	0.362	0.518	0.385
0	24L	femur	41	rec0519	1.451	2.277	0.317	0.363	0.515	0.383
0	24L	femur	41	rec0530	1.452	2.277	0.317	0.369	0.547	0.381
0	24L	femur	41	rec0533	1.437	2.277	0.325	0.371	0.531	0.378
0	24L	femur	41	rec0531	1.45	2.278	0.321	0.372	0.547	0.385
0	24L	femur	41	rec0534	1.446	2.279	0.323	0.368	0.515	0.372
0	24L	femur	41	rec0523	1.456	2.281	0.319	0.368	0.515	0.381
0	24L	femur	41	rec0532	1.451	2.283	0.322	0.371	0.542	0.383
0	24L	femur	41	rec0535	1.451	2.284	0.324	0.37	0.518	0.373
0	24L	femur	41	rec0524	1.466	2.287	0.322	0.37	0.515	0.384
0	24L	femur	41	rec0544	1.404	2.294	0.331	0.375	0.496	0.358
0	24L	femur	41	rec0536	1.455	2.295	0.324	0.374	0.49	0.364
0	24L	femur	41	rec0537	1.45	2.299	0.328	0.375	0.518	0.37
0	24L	femur	41	rec0545	1.412	2.302	0.329	0.371	0.506	0.357
0	24L	femur	41	rec0538	1.452	2.303	0.329	0.374	0.511	0.365
0	24L	femur	41	rec0543	1.431	2.304	0.332	0.376	0.496	0.358
0	24L	femur	41	rec0539	1.442	2.306	0.33	0.373	0.508	0.361
0	24L	femur	41	rec0540	1.446	2.306	0.331	0.374	0.496	0.356
0	24L	femur	41	rec0542	1.439	2.307	0.332	0.376	0.49	0.357
0	24L	femur	41	rec0541	1.446	2.308	0.332	0.375	0.496	0.365
0	24L	femur	41	rec0546	1.425	2.314	0.329	0.371	0.506	0.361
0	24L	femur	41	rec0553	1.387	2.316	0.334	0.371	0.49	0.355
0	24L	femur	41	rec0552	1.399	2.318	0.335	0.373	0.496	0.357
0	24L	femur	41	rec0551	1.415	2.32	0.333	0.376	0.496	0.359
0	24L	femur	41	rec0554	1.389	2.321	0.334	0.368	0.489	0.348
0	24L	femur	41	rec0548	1.434	2.322	0.332	0.38	0.489	0.362
0	24L	femur	41	rec0547	1.435	2.323	0.331	0.377	0.489	0.355
0	24L	femur	41	rec0549	1.439	2.327	0.332	0.38	0.506	0.364
0	24L	femur	41	rec0550	1.439	2.327	0.333	0.378	0.506	0.362
0	24L	femur	41	rec0555	1.409	2.334	0.336	0.37	0.49	0.346
0	24L	femur	41	rec0558	1.408	2.339	0.337	0.379	0.475	0.358
0	24L	femur	41	rec0559	1.41	2.343	0.336	0.377	0.467	0.35
0	24L	femur	41	rec0557	1.423	2.344	0.339	0.379	0.49	0.359
0	24L	femur	41	rec0556	1.425	2.346	0.337	0.375	0.49	0.354
0	24L	femur	41	rec0560	1.409	2.348	0.337	0.374	0.467	0.348
0	24L	femur	41	rec0561	1.408	2.353	0.339	0.372	0.467	0.348
0	24L	femur	41	rec0562	1.418	2.36	0.339	0.374	0.467	0.345
0	24L	femur	41	rec0563	1.411	2.365	0.338	0.376	0.474	0.348
0	24L	femur	41	rec0564	1.405	2.37	0.339	0.376	0.461	0.346
0	24L	femur	41	rec0565	1.41	2.372	0.34	0.379	0.467	0.344
0	24L	femur	41	rec0566	1.414	2.374	0.341	0.377	0.474	0.343
0	24L	tibia	41	rec0526			0.277	0.304	0.313	0.271
0	24L	tibia	41	rec0527			0.277	0.303	0.329	0.27
0	24L	tibia	41	rec0549			0.274	0.294	0.311	0.254
0	24L	tibia	41	rec0550			0.274	0.294	0.313	0.259
0	24L	tibia	41	rec0551			0.274	0.294	0.311	0.266
0	24L	tibia	41	rec0552			0.273	0.294	0.311	0.261
0	24L	tibia	41	rec0557			0.277	0.296	0.311	0.266
0	24L	tibia	41	rec0563			0.281	0.29	0.311	0.252
0	24L	tibia	41	rec0564			0.28	0.29	0.311	0.252
0	24L	tibia	41	rec0565			0.281	0.29	0.325	0.256
0	24L	tibia	41	rec0566			0.278	0.288	0.327	0.257
0	24L	femur	41	rec0566			0.342	0.377	0.474	0.341
0	24L	tibia	49	rec0485	0.983	2.337	0.277	0.318	0.231	0.16
0	24L	tibia	49	rec0484	0.993	2.34	0.28	0.316	0.222	0.161
0	24L	tibia	49	rec0473	1.074	2.341	0.282	0.323	0.245	0.179
0	24L	tibia	49	rec0475	1.097	2.349	0.286	0.322	0.255	0.176
0	24L	tibia	49	rec0486	0.995	2.349	0.273	0.318	0.234	0.164
0	24L	tibia	49	rec0477	1.089	2.351	0.292	0.32	0.258	0.177
0	24L	tibia	49	rec0483	1.011	2.353	0.287	0.321	0.231	0.161
0	24L	tibia	49	rec0478	1.073	2.354	0.292	0.316	0.266	0.174
0	24L	tibia	49	rec0476	1.12	2.357	0.29	0.323	0.255	0.172
0	24L	tibia	49	rec0472	1.113	2.359	0.286	0.326	0.245	0.178
0	24L	tibia	49	rec0469	1.152	2.36	0.285	0.318	0.231	0.169
0	24L	tibia	49	rec0470	1.133	2.364	0.282	0.318	0.255	0.176
0	24L	tibia	49	rec0479	1.064	2.365	0.297	0.316	0.278	0.174
0	24L	tibia	49	rec0468	1.177	2.368	0.288	0.32	0.231	0.172
0	24L	tibia	49	rec0489	1.002	2.368	0.275	0.324	0.245	0.166
0	24L	tibia	49	rec0482	1.046	2.369	0.293	0.322	0.234	0.168
0	24L	tibia	49	rec0471	1.131	2.37	0.285	0.325	0.263	0.178
0	24L	tibia	49	rec0481	1.079	2.372	0.299	0.322	0.231	0.17
0	24L	tibia	49	rec0490	1.02	2.373	0.279	0.323	0.255	0.165
0	24L	tibia	49	rec0493	1.007	2.376	0.284	0.328	0.245	0.173
0	24L	tibia	49	rec0480	1.097	2.381	0.297	0.318	0.245	0.173
0	24L	tibia	49	rec0491	1.034	2.385	0.283	0.326	0.222	0.164
0	24L	tibia	49	rec0494	1.018	2.386	0.279	0.325	0.245	0.176
0	24L	tibia	49	rec0492	1.021	2.388	0.285	0.326	0.231	0.166
0	24L	tibia	49	rec0495	1.027	2.407	0.279	0.328	0.234	0.174
0	24L	tibia	49	rec0496	1.04	2.419	0.279	0.334	0.234	0.172
0	24L	tibia	49	rec0497	1.046	2.424	0.275	0.339	0.234	0.175
0	24L	tibia	49	rec0498	1.038	2.424	0.278	0.338	0.255	0.181
0	24L	tibia	49	rec0499	1.043	2.432	0.28	0.336	0.234	0.181
0	24L	tibia	49	rec0501	1.03	2.441	0.28	0.339	0.258	0.188
0	24L	tibia	49	rec0500	1.058	2.449	0.283	0.336	0.258	0.183
0	24L	tibia	49	rec0504	1.023	2.457	0.28	0.339	0.258	0.182
0	24L	femur	49	rec0556	1.307	2.457	0.381	0.408	0.402	0.281
0	24L	tibia	49	rec0503	1.022	2.459	0.279	0.339	0.266	0.186
0	24L	tibia	49	rec0512	0.983	2.463	0.271	0.343	0.255	0.182
0	24L	femur	49	rec0554	1.306	2.465	0.372	0.399	0.395	0.277
0	24L	tibia	49	rec0510	0.999	2.467	0.275	0.342	0.258	0.182
0	24L	femur	49	rec0555	1.324	2.467	0.377	0.401	0.388	0.273
0	24L	femur	49	rec0557	1.323	2.467	0.383	0.412	0.393	0.281
0	24L	tibia	49	rec0513	0.98	2.468	0.269	0.343	0.266	0.186
0	24L	tibia	49	rec0505	1.034	2.469	0.278	0.343	0.263	0.184
0	24L	tibia	49	rec0509	1.014	2.471	0.276	0.344	0.255	0.184
0	24L	tibia	49	rec0511	0.995	2.471	0.273	0.343	0.258	0.185
0	24L	tibia	49	rec0507	1.028	2.473	0.279	0.346	0.255	0.184
0	24L	tibia	49	rec0508	1.019	2.473	0.279	0.347	0.245	0.184
0	24L	tibia	49	rec0506	1.034	2.476	0.278	0.346	0.266	0.19
0	24L	femur	49	rec0558	1.347	2.481	0.385	0.406	0.408	0.282
0	24L	tibia	49	rec0514	0.993	2.485	0.272	0.345	0.263	0.188
0	24L	femur	49	rec0559	1.354	2.486	0.386	0.401	0.416	0.287
0	24L	tibia	49	rec0515	1.006	2.487	0.279	0.349	0.263	0.189
0	24L	tibia	49	rec0516	1.014	2.493	0.281	0.345	0.258	0.185
0	24L	tibia	49	rec0519	1.003	2.497	0.286	0.344	0.258	0.185
0	24L	femur	49	rec0566	1.367	2.499	0.396	0.409	0.475	0.316
0	24L	femur	49	rec0560	1.369	2.5	0.388	0.404	0.416	0.289
0	24L	tibia	49	rec0525	0.962	2.502	0.277	0.346	0.258	0.191
0	24L	tibia	49	rec0518	1.022	2.504	0.288	0.343	0.255	0.186
0	24L	tibia	49	rec0520	1.011	2.504	0.285	0.343	0.258	0.183
0	24L	tibia	49	rec0517	1.038	2.505	0.284	0.344	0.255	0.186
0	24L	tibia	49	rec0521	1.003	2.509	0.287	0.344	0.258	0.185
0	24L	femur	49	rec0565	1.39	2.514	0.398	0.409	0.452	0.312
0	24L	femur	49	rec0564	1.392	2.518	0.398	0.411	0.462	0.312
0	24L	tibia	49	rec0522	1.012	2.519	0.284	0.344	0.245	0.176
0	24L	femur	49	rec0563	1.391	2.519	0.394	0.411	0.452	0.309
0	24L	femur	49	rec0561	1.393	2.523	0.39	0.401	0.441	0.3
0	24L	femur	49	rec0562	1.403	2.529	0.392	0.407	0.444	0.296
0	24L	femur	49	rec0530	1.273	2.538	0.374	0.388	0.427	0.271
0	24L	femur	49	rec0529	1.279	2.547	0.377	0.391	0.465	0.277
0	24L	femur	49	rec0528	1.298	2.568	0.381	0.395	0.457	0.278
0	24L	femur	49	rec0527	1.307	2.578	0.382	0.399	0.457	0.284
0	24L	tibia	49	rec0553	1.025	2.58	0.275	0.366	0.278	0.169
0	24L	femur	49	rec0526	1.321	2.595	0.379	0.401	0.361	0.265
0	24L	tibia	49	rec0554	1.046	2.6	0.281	0.368	0.258	0.173
0	24L	femur	49	rec0525	1.341	2.614	0.38	0.397	0.365	0.265
0	24L	femur	49	rec0524	1.328	2.615	0.38	0.396	0.365	0.259
0	24L	femur	49	rec0523	1.327	2.621	0.389	0.395	0.361	0.249
0	24L	tibia	49	rec0562	1.035	2.624	0.281	0.37	0.245	0.159
0	24L	femur	49	rec0522	1.334	2.631	0.396	0.4	0.408	0.276
0	24L	tibia	49	rec0558	1.058	2.638	0.277	0.378	0.266	0.169
0	24L	femur	49	rec0512	1.261	2.639	0.381	0.392	0.408	0.263
0	24L	femur	49	rec0511	1.257	2.642	0.383	0.396	0.408	0.265
0	24L	tibia	49	rec0564	1.052	2.651	0.286	0.37	0.245	0.163
0	24L	femur	49	rec0510	1.271	2.659	0.383	0.395	0.44	0.27
0	24L	femur	49	rec0513	1.301	2.663	0.379	0.39	0.408	0.262
0	24L	femur	49	rec0514	1.311	2.664	0.378	0.388	0.403	0.255
0	24L	tibia	49	rec0565	1.085	2.667	0.286	0.37	0.255	0.163
0	24L	femur	49	rec0515	1.326	2.668	0.384	0.391	0.393	0.261
0	24L	tibia	49	rec0566	1.093	2.673	0.287	0.37	0.258	0.16
0	24L	femur	49	rec0521	1.384	2.68	0.395	0.403	0.44	0.288
0	24L	femur	49	rec0516	1.349	2.682	0.382	0.389	0.403	0.258
0	24L	femur	49	rec0509	1.305	2.689	0.383	0.393	0.426	0.271
0	24L	femur	49	rec0519	1.389	2.692	0.392	0.397	0.44	0.273
0	24L	femur	49	rec0520	1.396	2.692	0.392	0.399	0.44	0.272
0	24L	femur	49	rec0517	1.368	2.693	0.38	0.388	0.408	0.258
0	24L	femur	49	rec0508	1.296	2.697	0.388	0.396	0.426	0.266
0	24L	femur	49	rec0518	1.385	2.697	0.388	0.39	0.44	0.27
0	24L	femur	49	rec0507	1.294	2.7	0.385	0.399	0.426	0.265
0	24L	femur	49	rec0506	1.311	2.721	0.384	0.403	0.408	0.26
0	24L	femur	49	rec0501	1.276	2.726	0.383	0.405	0.314	0.225
0	24L	femur	49	rec0502	1.286	2.728	0.383	0.4	0.395	0.241
0	24L	femur	49	rec0503	1.303	2.734	0.38	0.399	0.344	0.236
0	24L	femur	49	rec0505	1.327	2.735	0.381	0.398	0.393	0.255
0	24L	femur	49	rec0504	1.321	2.737	0.377	0.397	0.376	0.243
0	24L	femur	49	rec0500	1.294	2.744	0.382	0.405	0.329	0.226
0	24L	femur	49	rec0499	1.31	2.76	0.384	0.411	0.395	0.233
0	24L	femur	49	rec0498	1.327	2.781	0.383	0.407	0.372	0.225
0	24L	femur	49	rec0491	1.314	2.795	0.379	0.412	0.381	0.239
0	24L	femur	49	rec0492	1.33	2.799	0.378	0.41	0.365	0.228
0	24L	femur	49	rec0488	1.303	2.802	0.382	0.41	0.376	0.244
0	24L	femur	49	rec0490	1.321	2.803	0.381	0.409	0.372	0.243
0	24L	femur	49	rec0497	1.349	2.805	0.379	0.409	0.388	0.235
0	24L	femur	49	rec0489	1.313	2.806	0.381	0.407	0.365	0.243
0	24L	femur	49	rec0496	1.346	2.81	0.381	0.411	0.402	0.246
0	24L	femur	49	rec0494	1.343	2.813	0.381	0.408	0.381	0.237
0	24L	femur	49	rec0487	1.314	2.815	0.383	0.414	0.381	0.236
0	24L	femur	49	rec0493	1.337	2.815	0.382	0.407	0.365	0.234
0	24L	femur	49	rec0495	1.349	2.817	0.385	0.411	0.388	0.243
0	24L	femur	49	rec0486	1.326	2.836	0.386	0.411	0.444	0.253
0	24L	femur	49	rec0483	1.33	2.85	0.385	0.411	0.346	0.223
0	24L	femur	49	rec0485	1.341	2.853	0.389	0.412	0.408	0.246
0	24L	femur	49	rec0484	1.34	2.855	0.386	0.41	0.344	0.231
0	24L	femur	49	rec0479	1.317	2.859	0.384	0.41	0.372	0.228
0	24L	femur	49	rec0478	1.326	2.874	0.389	0.414	0.367	0.231
0	24L	femur	49	rec0476	1.304	2.878	0.388	0.42	0.367	0.231
0	24L	femur	49	rec0482	1.352	2.879	0.386	0.413	0.367	0.227
0	24L	femur	49	rec0477	1.325	2.88	0.39	0.419	0.367	0.231
0	24L	femur	49	rec0480	1.35	2.881	0.387	0.407	0.372	0.227
0	24L	femur	49	rec0481	1.368	2.894	0.385	0.406	0.403	0.232
0	24L	femur	49	rec0475	1.322	2.902	0.388	0.426	0.372	0.236
0	24L	femur	49	rec0474	1.312	2.907	0.386	0.426	0.427	0.239
0	24L	femur	49	rec0473	1.322	2.914	0.388	0.427	0.388	0.227
0	24L	femur	49	rec0472	1.322	2.917	0.388	0.428	0.361	0.224
0	24L	femur	49	rec0469	1.322	2.942	0.389	0.425	0.367	0.216
0	24L	femur	49	rec0471	1.337	2.944	0.386	0.421	0.376	0.223
0	24L	femur	49	rec0470	1.342	2.95	0.384	0.421	0.388	0.219
0	24L	femur	49	rec0468	1.334	2.961	0.38	0.388	0.408	0.258
0	24L	femur	49	rec0467	1.333	2.963
0	24L	tibia	49	rec0474			0.281	0.321	0.245	0.176
0	24L	tibia	49	rec0487			0.273	0.321	0.234	0.168
0	24L	tibia	49	rec0488			0.274	0.32	0.234	0.167
0	24L	tibia	49	rec0502			0.28	0.339	0.266	0.187
0	24L	tibia	49	rec0523			0.284	0.349	0.258	0.182
0	24L	tibia	49	rec0524			0.282	0.35	0.255	0.188
0	24L	tibia	49	rec0526			0.273	0.344	0.255	0.185
0	24L	tibia	49	rec0527			0.271	0.342	0.245	0.181
0	24L	tibia	49	rec0528			0.266	0.348	0.234	0.177
0	24L	tibia	49	rec0529			0.261	0.349	0.245	0.176
0	24L	tibia	49	rec0530			0.259	0.347	0.245	0.175
0	24L	tibia	49	rec0531			0.264	0.347	0.245	0.174
0	24L	femur	49	rec0531			0.372	0.39	0.438	0.274
0	24L	tibia	49	rec0532			0.263	0.346	0.245	0.174
0	24L	femur	49	rec0532			0.367	0.394	0.395	0.258
0	24L	tibia	49	rec0533			0.264	0.345	0.234	0.172
0	24L	femur	49	rec0533			0.356	0.39	0.395	0.258
0	24L	tibia	49	rec0534			0.263	0.34	0.255	0.175
0	24L	femur	49	rec0534			0.356	0.391	0.365	0.249
0	24L	tibia	49	rec0535			0.262	0.339	0.255	0.178
0	24L	femur	49	rec0535			0.358	0.387	0.44	0.274
0	24L	tibia	49	rec0536			0.261	0.345	0.245	0.176
0	24L	femur	49	rec0536			0.362	0.386	0.44	0.28
0	24L	tibia	49	rec0537			0.259	0.346	0.258	0.175
0	24L	femur	49	rec0537			0.369	0.386	0.44	0.28
0	24L	tibia	49	rec0538			0.257	0.347	0.258	0.174
0	24L	femur	49	rec0538			0.371	0.386	0.44	0.28
0	24L	tibia	49	rec0539			0.257	0.349	0.234	0.172
0	24L	femur	49	rec0539			0.371	0.388	0.426	0.285
0	24L	tibia	49	rec0540			0.257	0.352	0.234	0.168
0	24L	femur	49	rec0540			0.371	0.394	0.446	0.293
0	24L	tibia	49	rec0541			0.257	0.355	0.234	0.168
0	24L	femur	49	rec0541			0.368	0.393	0.48	0.301
0	24L	tibia	49	rec0542			0.264	0.352	0.245	0.171
0	24L	femur	49	rec0542			0.362	0.392	0.476	0.301
0	24L	tibia	49	rec0543			0.265	0.353	0.255	0.169
0	24L	femur	49	rec0543			0.363	0.389	0.402	0.283
0	24L	tibia	49	rec0544			0.269	0.357	0.255	0.166
0	24L	femur	49	rec0544			0.368	0.388	0.452	0.296
0	24L	tibia	49	rec0545			0.274	0.358	0.255	0.167
0	24L	femur	49	rec0545			0.371	0.393	0.48	0.304
0	24L	tibia	49	rec0546			0.275	0.353	0.255	0.165
0	24L	femur	49	rec0546			0.372	0.399	0.512	0.312
0	24L	tibia	49	rec0547			0.275	0.354	0.234	0.168
0	24L	femur	49	rec0547			0.369	0.395	0.509	0.311
0	24L	tibia	49	rec0548			0.275	0.359	0.255	0.174
0	24L	femur	49	rec0548			0.372	0.393	0.509	0.303
0	24L	tibia	49	rec0549			0.274	0.363	0.245	0.175
[truncated: 18,495 more rows]
